# Supplementary material for: Phylloxerids share ancestral carotenoid biosynthesis genes of fungal origin with aphids and adelgids
Source: PLoS One. 2017 Oct 11;12(10):e0185484. doi: 10.1371/journal.pone.0185484 (PMC5636080; doi:10.1371/journal.pone.0185484)
Supplement: S1 File — (TXT) [file pone.0185484.s001.txt]

S1. Carotenoid cyclase/synthase coding sequences identified from transcriptomes of nine Phylloxeridae species.

>Phylloxera caryaefallax
ATGTTAACGTACATCAGTGTTCATCTTATTTACACTCTTCCAGTCACTGGAGTGTTGGCACTAATAACATGGCCGTTCATAAGCCGGTTCGAACTGTTCAAGATTATATTTATTAGCACTATGGCATTTGTTTACACGACGCCATGGGATAACTATATTATTTTTAATGACGCTTGGATGTACTCCAATGAAAAAGTCTTAGCTGTAATTGGTTATGTACCACTCGAAGAATACATGTTCTTCGTTATACAAACTATTATGACTGCACTATGGACTATCGTTTGCACTAGGTGGTCACCCGCCTGCTTTCATTTTAATTTCAATAGAAAAAGTTATAGGCTCATACGTTGGATACCAATATTGATTTTGATGCTAGTCACATGCATTGGTTATGTTATAAGTATTCCGGGGACACAAACGTTTTACTTGGGATGCATATTGTGGTGGTCTAGTCCAGTCATTATGTTCTTATGGTATGGAGTGGGCAACTATTTAGTGAAAAAACTGACGAGTGCGTTAATTGCGATCCTATTGCCTACGTTGTACTTATGTTGGGTTGATCAAATCGCACTCAAAGAAAACGTGTGGCATATCAACGAGAAAACTTCTCTGAAGATATTTTTAGCCGAAGACCTGCCATTTGAAGAATGCTTATTTTTCCTCATTACCAACATTATAATTGTCTTGGGTTGCTTTGCGTTTGATAAGGCTTATGGTATCGCCGATACTTACTCCATTGAATTCCCATGCCGTTACGGAATGAATACCGACTTCTTTTTACAACAGTTGAAAGCTTTTACTGTAGCAGAATACACGATGTCATCCAAAGTGGTCAGCGATGTAAAGCACTGCTTCGAAGTTCTAAGAAAGGCGTCTAAATCGTTCAATTTGGCTAGCTTCGTGTTTCCACCAGGAATTCGATTAGACCTGATGATTTTGTATGCGTTTTGTCGCGTTACTGACGATATGATCGACAATGAACAAGAAGACAAAAAGAAATTGAAATTAGAGTTGATAAACAAATTTGTCGATGAATTGTTTGCGGATCGAAAATCAGATTATGAAGTTAAAACAGAGCCACATATTGAACCAATCTCCTGGTCCCAATATGAATGCGAATTATCTGACGAAGAAATGGCTTGTTTTCGCGCCATATCCAGGATATCATATTACATGCCAAGAAAACCGTTTTATGAGCTCATCGAGGGATACAAATGGGACATAGAAGGAAAAAAAGTACAAACCGAAGACGATCTTTTATTGTATTCAACCTATGTAGCAGGTAGCGTAGGTACCTTATGCGTGTACGTTATTTTGTATAGAATTGGATGCCAAAAATTAGATCAAAAGCTACACGAATATGTAATCGAAAGAGCCAGACAGATGGGACGGGTTTTGCAAATCGTCAACATATCACGAGATATAGTAACAGACAGCGAAACTTTAGGACGTTGCTACGTCCCTTCCGAATATATGGCTGACGAAGACGAAGAAATACAAATTCTTTGTGAGAAAAAAACACCATGGGAATTAGGAAATAAAAAATTAAAAAAGTATGCAGCAAGGATGATTCACTTGGCAAATCGACACCAAGCCGAGTCCCTGAGAGGCATAAAAAGTTTACCATACGAGGCGCGTGGTCCTGTTTTAGTGGCCACCGATATTTACCAAACTGTAGCTACCGCTGTCCAAGATAGTCCAACCTATCCTAAAAGAGCTTCTCTTAATGTATGGAGCAAAATTCTAGTCGGAATTACATCACTTTATTTTAAGACTTTAAAATATTCCACCTTATCTAACTGTATGTTTAATTATTAA
>Phylloxera subelliptica
ATGTTGACGTACATCAGTGTTCATCTTATTTACACTCTCTCAGTCACGGGAGTGTTAGCACTAATAACATGGCCGTTCATAAGCCGGTTCGAACTATTCAAGATTATATTTATTAGCACTATGGCATTTGTTTACACAACGCCATGGGATAACTATATTATTTTTAATGATGCTTGGATGTACTCCAACGAAAAAATCTTAGCTGTAATTGGTTATGTTCCACTCGAAGAATACATGTTCTTCGTTATACAAACTGTTATGACTGCACTATGGACTATCGTCTGCACTAGGTGGTCACCCGCCTGTTTTCATTTCAACTTCAATAGGAATAGCTATATACTCATACGCTGGATACCAATATTGATGCTGACGGTAGTCGCGTGTATTGGTTATGTTATATGTATTCCAGGGACACAAACGTTTTACTTGGGATGTATATTGTGGTGGTCTAGTCCAGTGATTATATTCTTGTGGTATGGAGCGGGCAACTATTTAGTGGGAAAACTGACGTCTGCGTTAATCGCGATCCTATTGCCTACGTTGTACTTGTGTTGGGTCGATCAAATCGCACTTAAAGAAAACGTCTGGCATATCAACGAGAAAACTTCTCTGAAGATATTTTTAGCCGAAGATCTGCCGTTCGAAGAGTGCTTATTTTTCCTCATCACCAATACTATAATTGTCTTGGGTTGCTTTGCGTTTGATAAAGCTTATGGTATCGCCGATACTTACACCATCGAGTTCCCATGCCGTTACGGCATGAAAAGTGACTACATTTTACAACAGTTCAAAACTTTCACTGTAGCTGAGTACACAATGTCATCACAAGTGGTCAGCGATATAAAACATTGTTTCGAAGTTCTAAGAAAGGCGTCTAAATCGTTCAACTTGGCCAGCTTCGTGTTTCCACCAGGAATCCGATTGGACCTGATGATTTTGTACGCGTTTTGTCGCGTTACTGACGATATGATCGACAACGAACAAGAAGATAACAAAAAATTGATGAAATTAGAGTTGATAAAAAAATTTGTCGACGAATTGTTTGCGGATCGAAAATCAGATTATGAAGTTAAAGCAAAGCCACATATTGAACCGATCTCATGGTCCCAATATGAATCCGTGTTATCCGACGAAGAAATGGCCAGTTTTCGAGCCATATCCAGGATATCATACTACATGCCAAGAAAACCGTTTTATGAGCTCATTGAGGGATACAAATGGGACCTAGGAAAAAGAAAAGTACAAACCGAAGACGATCTTTTATTGTATTCAAGCTATGTAGCTGGTAGCGTAGGTACCTTATGTGTGTATGTTATTTTGTACAGAACTGGAGGCCAAAACTTAGATCAAAAGCAACACGAATATGTAATCGAAAAAGCCAGACAAATGGGACGGGTTTTGCAAATTGTCAACATATCACGAGACATAGTAACTGACAGTGAAACTTTGGGACGTTGCTACGTACCTTCCGAGTATATGACTGACGACGACGAAGAAATAAAAATTCTTTGCGAGAAAAAAACACCATGGGAATTGGGTAATAAAAAATTAAAAAAGTATGCAGCTAGGATGATTCATCTGGCAAACCGACATCAAGCTGAGTCTCTGGGAGGCATAAAAAGTTTACCATATGAGGCGCGTGGTCCGGTTTTAGTAGCCACCAACATTTACCAAAGTGTAGCTTACGCTGTCGAAAACAGCCCAACTTATCCTAAAAGAGCTTCTCTTAATGTATGGAGCAAAATCCTAGTCGGAATTACGTCACTTTATTTTAAGACTTTAAAATATTGCACCTTATCAAACTGTTTGTTTAATTATTGA
>Phylloxera caryaemagna
ATGTTGACGTACATCAGTGTTCATCTTATTTACACTCTCTCAGTCACGGGAGTGTTAGCACTAATAACATGGCCGTTCATAAGCCGGTTCGAACTATTCAAGATTATATTTATTAGCACTATGGCATTTGTTTACACAACGCCATGGGATAACTATATTATTTTCAATGATGCTTGGATGTACTCCAACGAAAAAATCTTAGCTGTAATTGGTTATGTTCCACTCGAAGAATACATGTTCTTCGTTATACAAACTGTTATGACAGCACTATGGACTATCGTCTGCACTAGGTGGTCACCCGCCTGTTTTCATTTCAACTTCAATAGGAATAGCTATAGACTCATACGCTGGATACCAATATTGATGTTGACGGTAGTCGCGTGCATTGGTTATGTTATATGTATTCCAGGGACACAAACGTTTTACTTGGGATGTATATTGTGGTGGTCTAGTCCAGTGGTTATATTCTTGTGGTATGGAGCGGGCAACTATTTAGTGGGAAAACTGACGAGTGCGTTAATCGCGATCCTATTGCCTACGTTGTACTTGTGTTGGGTCGATCAAATCGCACTCAAAGAAAACGTCTGGCATATCAACGAGAAAACTTCTCTGAAGATATTTCTAGCCGAAGATCTGCCGCTCGAAGAGTGCTTATTTTTCCTCATCACCAATACTATAATTGTCTTGGGTTGCTTCGCGTTTGATAAAGCTTATGGTATCACCGATACTTACACCATCGAGTTCCCATGCCGTTACGGCATGAAAAGTGATTACATTTTACAACAGTTCAAAACTTTCACAGTAGCGGAGTACACAATGTCATCACAAGTGGTCAGCGATATAAAACATTGTTTCGAAGTTCTAAGAAAGGCGTCTAAATCGTTCAACTTGGCCAGCTTCGTGTTTCCACCAGGAATCCGATTGGACCTGATGATTTTGTACGCGTTCTGTCGCGTTACTGACGATATGATCGACAATGAACAAGAAGACAGCAAAAAATTGATGAAATTAGAGTTGATAAAAACATTTGTCGACGAATTGTTTGCGGATCGAAAATCAGATTATGAAGTTAAAGCAAAGCCACATATTGAACCGATCTCTTGGTCCCAATATGAATCGGTATTATCTGACAAAGAAATTGCCAGTTTTCGAGCCATATCCAGGATATCATATTACATGCCAAGAAAACCGTTTTATGAGCTCATTGAGGGATACAAATGGGACCTGGGAAAAAGAAAAGTGCAAACCGAAGACGATCTTTTATTGTATTCAAGCTATGTAGCTGGTAGCGTAGGTACTTTATGTGTGTATGTTATTTTGTACAGAACTGGAGGCCAAAATTTAGATCAAAAGCAACACGAATATGTAATCGAAAAAGCCAGACAAATGGGACGGGTTTTGCAAATTGTCAACATATCACGAGACATAGTAACTGACAGTGAAACTTTGGGACGTTGTTACGTACCTTCCGAGTATATGACTGACGACGACGAAGAAATAAAAATTCTTTGCGAGAAAAAAACACCATGGGAATTGGGTAATAAAAAATTAAAAAAGTATGCAGCTAGGATGATTCATCTGGCAAACCGACATCAAGCTGAGTCTCTGGGAGGCATAAAAAGTTTACCATATGAGGCGCGTGGCCCGGTTTTAGTAGCCACCAACATTTACCAAAGTGTAGCATACGCTGTCGAAAATAGCCCAACTTATCCTAAAAGGGCTTCTCTTAATGTATGGAGCAAAATCCTAGTCGGAATTACATCACTTTATTTTAAGACTTTAAAATATTGCACCTTATCAAACTGTTTGTTTAATTATTGA
>Phylloxera foveata
ATGTTGACGTACATCGGTGTTCATCTTATTTACACTCTTTCAGTCACGGGAGTGTTAGCACTAATAACATGGCCGTTCATAAGCCGGTTCGAACTATTCAAGATTATATTTATCAGCACAATGGCGTTTGTTTACACAACGCCATGGGATAACTATATTATTTTTAATGATGCATGGATGTACTCCAATGAAAAAATCTTAGCTGTAATTGGTTATGTTCCACTCGAAGAATACATGTTCTTCGTCATACAAACTGTTATGACTGCACTATGGACTATCGTTTGCACTAGGTGGTCACCCGCCTGCTTTCATTTCAACTTCAATAGAAATAGCTATAGACTAATACGTTGGATACCAATAATGATTTTGATGCTAGTCACGTGCATAGGTTATGTTATAAGTATTCCAGGGACACAAACGTTTTACTTGGGATGTATATTGTGGTGGTCTAGTCCGGTCGTTATTTTCTTGTGGTATGGAGCGGGCAACTATTTAGTGGAAAAGCTGACGACTGCGTTAATTTCGATCCTAGTGCCCACGTTGTACCTATGTTGGGTTGATCAAATCGCACTCAAAGAAAACGTCTGGCACATCAACGAGAAAACTTCTCTGAAAATATTTTTAGCCGAAGACTTACCATTTGAAGAGTGCTTATTTTTCCTCATCACCAATATTGTAATTGTCTTAGGTTGCTTTGGGTTTGATAAAGCTTATGGTATTGCCGATACTTACACCATCGAGTTCCCATGCCGTTACGGCATGAAAAGTGATTACATTTTACAGCATTTCAAAACTTTCGCTATAGCGGAATACACAATGTCATCGCAAGTGGTCAGCGATATAAAGCATTGTTTCCAAGTTCTAAGAAAGGCGTCTAAATCGTTCAACTTGGCCAGCTTCGTGTTTCCACCAGGAATTCGATTAGACCTGATGATTTTGTATGCGTTTTGTCGCGTTACTGACGATATGATCGACAATGAAGAAGAAGACAAAAAGAAATTGAAGTTAGAGTTGATAAACAAATTTGTTGATGAATTATTTGCGGGTCGAAAATCAGATTATGAAGTCAAAACAAAGCCACATATTGAACCAATCTCTTGGTCCCAATATGAATCCGAATTGTCTGACGAAGAAATGGCCAGTTTTCGTGCCATATCCAGGATATCATATTACATGCCAAGAAAACCGTTTTATGAGCTCATCGAGGGATACAAGTGGGACATAGAAGGAAGAAAAGTACAAAGCGAAGACGACCTTTTATTGTATTCAAGCTATGTAGCTGGTAGCGTAGGCACCTTATGCGTATATGTTATTTTGTACAGAACTGGAGCCCAAAAATTAGATCAACAGCGGCACGAATACGTTATCGAAAAAGCCAGACAGATGGGACGGGTTTTGCAAATTATCAACATATCACGAGATATAGTAACTGACAGTGAAACTTTAGGACGCTGCTACATACCTTCAGAGTACATGGCTGACGAAGACGAAGAAATAAAAATTCTTTGTGAGAAAAAAACACCGTGGGAGTTAGGAAATAAAAAATTAAAAAAATATGCAGCAAGGATGATTCATCTAGCAAACCGACACCAAGCTGAGTCTTTGGGAGGCATAAAAAGTTTACCATACGAGGCGCGTGGTCCTGTTTTAGTGGCCACCAACATTTACCAGAGTGTGGCTAACGCTGTCGAAGATAGTCCAACTTATCCTAAAAGAGCTTCTCTTAATGTGTGGAGCAAAATCCTAGTCGGAATTACATCACTTTATTTTAAGACTTTAAAATATTGCACCTTATCTAACTGTAGGTTTAATTATTAA
>Phylloxera foveola-1
ATGTTAACGTACATCGATGTTCATCTTACTTACACTCTTTCAGTTACGGGAGTGTTGGTACTAATAACATGGCCGTTCATAAGCCGGTTCGAACTATTCAAGATTATATTTATTAGCACTATGGCATTTGTTTACACAACGCCATGGGATAACTATATTATTTTTAATGATGCTTGGATGTACTCCAACGAAAAAATCTTAGCTGTAATTGGTTATGTTCCACTCGAAGAATACATGTTCTTCGTTATACAAACTGTTATGACTGCACTATGGACTATCGTTTGCACTAGGTGGTCACCCGCCTGTTTTCACTTCAACTTCAATAGGAATAGCTATAGACTCATACGCTGGATACCAATATTGATGTTGACGGTAGTCGCGTGCATTGGTTATGTTATATGTATTCCAGGGACACAAACGTTTTACTTGGGATGTATATTGTGGTGGTCTAGTCCAGTGATTATATTCTTGTGGTATGGAGCGGGCAACTATTTAGTGGGAAAACTGACGACTGCATTAATCGCGATCCTATTGCCTACGTTGTACTTGTGTTGGGTCGATCAAATCGCACTCAAAGAAAACGTCTGGCATATCAACAAGAAAACTTCTCTGAAGATATTTTTAGCCGAAGATCTGCCGCTCGAAGAGTGTTTATTTTTCCTCATCACCAATACTATAATTGTCTTGGGTTGCTTTGCGTTTGATAAAGCTTATGGTATCGCCGATACTTACACCATCGAGTTCCCATGCCGTTACGGTATGAAAAGTGACTACATT
>Phylloxera foveola-2
CCACATATTGAACCAATCTCTTGGTCCCAATATGAATCCGAATTATCTGACGCAGAAATGGCCAGTTTTCGAGCCATATCCCGGATATCATACTATATGCCAAGAAAACCGTTTTATGAGCTCATTGAGGGATACAAATGGGACCTAGGAAAAAGAAAAGTACAAACCGAAGACGATCTTTTATTGTATTCAAGCTATGTAGCTGGTAGCGTAGGTACCTTATGTGTGTATGTTATTTTGTACAGAACTGGAGGCCAAAACTTAGATCAAAAGCAACACGAATATGTAATCGAAAAAGCCAGACAAATGGGACGGGTTTTGCAAATTGTCAACATATCACGAGACATAGTAACTGACAGTGAAACTTTGGGACGTTGCAACGTACCTTCCGAGTATATGACTGACGACGACGAAGAAATAAAAATTCTTTGCGAGAAAAAAACACCATGGGAATTGGGTAATAAAAAATTAAAAAAGTATGCAGCTAGGATGATTCGTCTGGCAAACCGACATCAAGCTGAGTCTCTGGGAGGCATAAAAAGTTTACCATATGAGGCGCGTGGT
>Phylloxera foveola-3
ACGTTTTACTTGGGATGTATAATGTGGTGGTCTAGTCCAGTCATTATTTTCTTGTGGTATGGAGTGGGCAATTATTTTGTGGAAAAACTGACGACTGCGTTAATCTCGATCCTATTGCCCACGTTGTACTTATGTTGGGTTGATCAAATCGCTCTCAAAGAAAACGTCTGGCACATCAACGAGAAAACTTCTCTGAATATATTCTTAGCCAAAGATCTGCCATTTGAAGAGTGTTTATTTTTTCTCATCACCAATATTATTATTGTCTTGGGATGTTTTGCGTTTGAAAAAGCTTATGGTATTGCC
>Phylloxera caryaevenae 1
ATGTTGACGTACATCGATGTTCATTTTATTTACACCCTTTCAGTCACGGGAGTGTTGGCATTAATAACATGGCCGTTTATAAGCCGGTTCGAGCTATTCAAGATTTTATTTATTAGCACTATGGCATTTGTTTACACAACGCCATGGGATAATTATATTATTTTTAACAATGCTTGGATGTACTCCAATGAAAAAGTCTTAGCTATAATAGGTTATGTTCCACTTGAAGAATACATGTTCTTTGTTATACAAACTATTATGACTGCACTATGGACTATCGTTTGCACTAGATGGTCACCTGCCTGTTTCCATTTCAACTTCAATAGAAATAGCTATAGACTAATACGTTGGATACCAATATTGATTTTGATGCTAGTCACATGCATAGGTTATGTTATATGTATCCCAGGGGCTCAAACGTTTTACTTGGGATGTATATTATGGTGGTCTAGTCCAGTAATTGTATTCTTGTGGTATGGAGTGGGCAACTATTTTGTGGAAAAACTGACGTCTGCGTTGATTGCGATCTTAGTGCCTACGTTTTACTTATGTTGGGTTGATCAAATCGCACTCAAAGAAAACGTCTGGCATATCAACGAGAAAACTTCTCTGAAGATATTTTTAGCCGAAGATCTGCCAATTGAAGAGTGCTTATTTTTCCTCATCACCAATATTATAATTGTCTTGGGTTGCTTTGCGTTTGATAAAGCATATGGTATCGCCGATACTTACACCATCGAGTTCCCATGTCGTTACGGCATGAAAAATGACTTCTTTTTTCAGCAGTTCAAAACTTTCGCTGTAGCGGAATATACCATGTCATCACGGGTGGTCAACGATATAAAGCATTGTTTCGAAGTTCTAAAAAAGGCGTCTAAATCTTTTAACTTGGCCAGCTTCGTATTTCCACCAGGAATTCGATTGGATCTGATGATTTTGTATGCGTTTTGTCGTGTTACTGACGATATGATTGACAATGAACAAGAAAACAAAAAGAAATTGAAATTAGAGTTAATAAACAAATTTGTCGATGAATTGTTTGCGGACCGAAAGTCAGATTATGAAGTTAAAACAAAGCCACATATTGTACCAGTCTCCTGGTCCCAATATGAATCCGAATTATCTGACGAAGAAATGGCCAGTTTTCGAGCCATATCCAGGATATCATATTACATGCCAAGAAAACCGTTTTACGAGCTCATCGAGGGATACAAATGGGACCTAGAAAGAAAAAAAAGTACAAACCGAAGACGATCTTTTATTGTATTCAAGTTATGTAGCAGGTAG
>Phylloxera caryaevenae 2
ATGTTGACGTACATCGATGTTCATTTTATTTACACCCTTTCAGTCACGGGAGTGTTGGCATTAATAACATGGCCGTTTATAAGCCGGTTCGAGCTATTCAAGATTTTATTTATTAGCACTATGGCATTTGTTTACACAACGCCATGGGATAATTATATTATTTTTAACAATGCTTGGATGTACTCCAATGAAAAAGTCTTAGCTATAATAGGTTATGTTCCACTTGAAGAATACATGTTCTTTGTTATACAAACTATTATGACTGCACTATGGACTATCGTTTGCACTAGATGGTCACCTGCCTGTTTCCATTTCAACTTCAATAGAAATAGCTATAGACTAATACGTTGGATACCAATATTGATTTTGATGCTAGTCACATGCATAGGTTATGTTATATGTATCCCAGGGGCTCAAACGTTTTACTTGGGATGTATATTATGGTGGTCTAGTCCAGTAATTGTATTCTTGTGGTATGGAGTGGGCAACTATTTTGTGGAAAAACTGACGTCTGCGTTGATTGCGATCTTAGTGCCTACGTTTTACTTATGTTGGGTTGATCAAATCGCACTCAAAGAAAACGTCTGGCATATCAACGAGAAAACTTCTCTGAAGATATTTTTAGCCGAAGATCTGCCAATTGAAGAGTGCTTATTTTTCCTCATCACCAATATTATAATTGTCTTGGGTTGCTTTGCGTTTGATAAAGCATATGGTATCGCCGATACTTACACCATCGAGTTCCCATGTCGTTACGGCATGAAAAATGACTTCTTTTTTCAGCAGTTCAAAACTTTCGCTGTAGCGGAATATACCATGTCATCACGGGTGGTCAACGATATAAAGCATTGTTTCGAAGTTCTAAAAAAGGCGTCTAAATCTTTTAACTTGGCCAGCTTCGTATTTCCACCAGGAATTCGATTGGATCTGATGATTTTGTATGCGTTTTGTCGTGTTACTGACGATATGATTGACAATGAACAAGAAAACAAAAAGAAATTGAAATTAGAGTTAATAAACAAATTTGTCGATGAATTGTTTGCGGACCGAAAGTCAGATTATGAAGTTAAAACAAAGCCACATATTGTACCAGTCTCCTGGTCCCAATATGAATCCGAATTATCTGACGAAGAAATGGCCAGTTTTCGAGCCATATCCAGGATATCATATTACATGCCAAGAAAACCGTTTTACGAGCTCATCGAGGGATACAAATGGGACCTAGAAAGAAAAAAAAGTACAAACCGAAGACGATCTTTTATTGTATTCAAGTTATGTAGCAGGTAG
>Phylloxera caryaevenae 3
ATGTTGACGTACATCAGTGTTCATCTTATTTACACCCTCTCAGTCACGGGAGTGTTAGCACTAATAACATGGCCGTTCATAAGCCGGTTCGAACTATTCAAGATTATATTTATTAGCACTATGGCATTTGTTTACACAACGCCATGGGATAACTATATTATTTTTAATGATGCTTGGATGTACTCCAACGAAAAAATCTTAGCTGTAATTGGTTATGTTCCACTCGAAGAATACATGTTCTTCGTTATACAAACTGTTATGACTGCACTATGGACTATCGTTTGCACTAGGTGGTCACCCGCCTGTTTTCACTTCAACTTCAATAGGAATAGCTATAGACTCATACGCTGGATACCAATATTGATGTTGACGGTAGTCGCGTGCATTGGTTATGTTATATGTATTCCAGGGACACAAACGTTTTACTTGGGATGTATATTGTGGTGGTCTAGTCCAGTGATTATATTCTTGTGGTATGGAGCGGGCAACTATTTAGTGGGAAAACTGACGACTGCATTAATCGCGATCCTATTGCCTACGTTGTACTTGTGTTGGGTCGATCAAATCGCACTCAAAGAAAACGTCTGGCATATCAACAAGAAAACTTCTCTGAAGATATTTTTAGCCGAAGATCTGCCGCTCGAAGAGTGTTTATTTTTCCTCATCACCAATACTATAATTGTCTTGGGTTGCTTTGCGTTTGATAAAGCTTATGGTATCGCCGATACTTACACCATCGAGTTCCCATGCCGTTACGGTATGAAAAGTGACTACATTTTACAACAGTTCAAAACTTTCACTGTAGCGGAGTACACAATGCCATCACAAGTGGTCAGCGATATAAAACATTGTTTCGAAGTTCTAAGAAAGGCGTCTAAATCGTTCAACTTGGCCAGCTTCGTGTTTCCACCAGGAATACGATTGGACCTGATGATTTTGTACGCGTTCTGTCGCGTTACTGACGATATGATCGACAATGAACAAGAAGACAACAAAAAATTGATGAATTTAGAGTTGATAAAAAAATTTGTCGACGAATTGTTTGCGGATCGAAAATCGGATTATGAAGTTAAAGCAAAGCCACATATTGAACCGATCTCTTGGTCTCAATATGAATCCGTATTATCTGAAAAAGAAATGGCCAGTTTTCGAGCCATATCCAGGATATCATATTACATGCCAAGAAAACCGTTTTATGAGCTCATTGAGGGATACAAATGGGACCTAGGAAAAAGAAAAGTACAAACCGAAGACGATCTTTTATTGTATTCAAGCTATGTAGCTGGTAGCGTAGGTACCTTATGTGTGTATGTTATTTTGTACAGAACTGGAGGCCAAAACTTAGATCAAAAGCAACACGAATATGTAATCGAAAAAGCCAGACAAATGGGACGGGTTTTGCAAATTGTCAACATATCACGAGACATAGTAACTGACAGTGAAACTTTGGGACGTTGCTACGTACCTTCCGAGTATATGACTGACGACGACGAAGAAATAAAAATTCTTTGCGAGAAAAAAACACCATGGGAATTGGGTAATAAAAAATTAAAAAAGTATGCAGCTAGGATGATTCGTCTGGCAAACCGACATCAAGCTGAGTCTCTGGGAGGCATAAAAAGTTTACCATATGAGGCGCGTGGTCCGGTTTTAGTAGCCACCAACATTTACCAAAGTGTAGCTTACGCTGTCGAAAATAGCCCAACTTATCCTAAAAGAGCTTCTCTTAATGTATGGAGCAAAATCCTAGTCGGAATTACATCACTTTACTTTAAGACTTTAAAATATTGCACCTTATCAAACTGTTTGTTTAATTATTGA
>Phylloxera quercus 1
ATGTTGACGTACATCAGTGTTCATCTTATTTACACTCTTTCAGTCACGGGAGTGTTGGCACTAGTAACATGGCCATTCATAAGTCGGTTCGAACTTTTCAAGATTATATTTATTAGCACTATGGCATTTGTTTACACAACGCCATGGGATAACTATATTATTTTTAATAATGCTTGGATGTACTCCAATGAAAAAGTCTTAGCTGTAATTGGTTATGTTCCACTCGAAGAATACATGTTTTTCGTTATACAAACTGTTATGACTGCACTATGGACTATCGTTTGTACTAGGTGGTCACCCGCCTGCTTTCATTTCAACTTCAATAGAAAAAGCTATAGACTCATACGTTGGATACCAATATTGATTTTGATGCTAGTCATGTGCATTGGTTATTTTATAAGTATTCCAGGGACCCAAACGTTTTACTTGGGATGCATATTGTGGTGGTCTAGTCCAGTCATTATGTTCTTGTGGTATGGAGCGGGTAACTATTTAGTGGAAAAACTGACGACTGCGTTAATTGCAATCCTACTGCCTACGTTGTACTTATGTTGGGTTGATCAAATTGCACTGAAAGAAAACATCTGGCATATCAACGAGAAAACTTCTCTGAAGATATTTTTAGCCGAAGATGTGCCATTTGAAGAGTGCTTATTTTTCCTCATCACCAATATTATAATTGTCTTGGGTTGCTTTGCGTTTGATAAAGCTTATGGCATTGCCGATACTTACACTATTGAGTTCCCATGCCGTTACGGCATGAATACAAACTTCTTTTTACAACAGTTCAAGACTTTCACTGTAGCAGAATACACAATGTCATCAAAAGTGGTCAGCGATATAAAACATTGTTTCGAAGTTCTAAGAAAGGCGTCTAAGTCGTTTAACTTGGCCAGCTTCGTGTTTCCACCAGGAATCCGATTAGACCTGATGATTTTGTATGCGTTTTGTCGCGTTACTGACGATATGATCGACAATGAACACGAAGACAGAAAGAAATTTAAATTAGAGTTGATAAACAAATTTGTCGATGAACTGTTTGCGGATCGGAAATCAGATTATGAAGTTAAAACAAAGCCACATATCGAACCAATCTCCTGGTCCCAATATGAATCCGAATTATCTAAAGAAGAAATAGCTAGTTTTCGCGCCATATCCAGGATATCATATTACATGCCAAGAAAACCATTTTATGAGCTCATCGAGGGATACAAATGGGACATAGAAGGAAGAAAAGTGCAAACCGAAGATGATCTTTTGTTGTACTCAAGCTATGTAGCAGGTAGCGTAGGTACCTTATGCGTGTATGTTATTTTGTACAGAATTGGAGGCCAGAAATTAGATCAAAAGCAACACGAATATGTTATCGAAAGAGCCAGACAAATGGGACGGGTTTTGCAAATTGTCAACATATCTCGAGATATAGTAACAGACAGCGAAACTTTAGGACGTTGCTACGTTCCTTCCGAGTATATGGCTGACGAAGACGAAGAAATACAAATTCTTTGTGAGAAAAAAACACCATGGGAATTGGGAAATAGAAAATTAAAAAAGTATGCAGCAAGGATGATTCATTTGGCAAACCGACACCAAGCTGAGTCTCTGGGAGGCATAAAAAGTTTACCATATGAAGCGCGTGGTCCTGTTTTAGTGGCCACCAACATTTACCAAAGTGTAGCTACCGCTGTCGAAGATAGTCCAACTTATCCTAAAAGAGCTTCTCTTAATGTATGGAGCAAAATCCTAGTCGGAATTACATCACTATATTTTAAGACTTTGAAATATTGCCCCTTGTCTAACTGTATGTTTAATTATTAA
>Phylloxera quercus 2
ATGTACTCCAATGAAAAAGTTTTAGCTGTAATTGGTTATGTTCCACTCGAAGAATATATGTTCTTCGTTATACAAACTATTATGACTGCACTTTGGACTGTCATTTGTACTAGATGGTCACCCGCCTGTTTCAATTTTAATTTTAATCAAAATAGTTATAGACTGATACGTTGGATACCAATATTAATTTTGATGCTAGTCACATCCATAGGTTATATGATAAGTATTCCAGGGACACAAACATTTTACTTGGGATGTATTTTGTGGTGGTCTAGTCCAGTCATTATGTTTTTGTGGTATGGAGCGGGCAATTACTTAGTGAAAAAACTGACTACTTCGTTAATTGCGATCCTGGTACCTACTCTGTACTTATGCTGGGTTGATCAAATTGCACTTAAAGAAAATGTCTGGCATATCAATGAAAAAACTTCTTTGAATATATTTTTAGCCGAAGATCTACCATTTGAAGAGTGCTTGTTTTTCCTTATCACCAATATCATAATTGTTTTAGGTTGCTATGCTTTTGATAAAGCTTATGGAATTACCGATACTTATACCATTGAGTTCCCTTGTCGCTATGGCATGAATAGCAACTTCTTTATGCAGCAGTATAAAACTTTTGCTGTAGCGGAATGTACTATGTCTCCACAAGTAGCCAGTGACATTAAGCAATGTTTTGAAGTACTAAAAAAAGCATCTAAATCTTTTAATATGGCCAGCTTTGTGTTCCCTACGGGAATACGATTAGACTTGATGATTCTGTATGCGTTTTGCCGTGTTACTGATGATATGATCGATAATGAACTAGAAGACAAAAAGAAATTGAAGTTAGAACTAATAACAAAATTTGTTGATGAATTGTTTGCAGACCGAAGATCAGATTATGAAGTTGAAACAAAACCACATATTGTGCCAATCAGCTGGTCGAATTATGAATCCGAATTGTCTGTCAAAGAAATAGCCTGTTTTCGAGCTATTTCCAGGATATCGTTTTATATGCCAAAAAAAACCATTTTATGA
>Phylloxera quercus 3
ATGTACTCCAATGAAAAAGTTTTAGCTGTAATTGGTTATGTTCCACTCGAAGAATATATGTTCTTCGTTATACAAACTATTATGACTGCACTTTGGACTGTCATTTGTACTAGATGGTCACCCGCCTGTTTCAATTTTAATTTTAATCAAAATAGTTATAGACTGATACGTTGGATACCAATATTAATTTTGATGCTAGTCACATCCATAGGTTATATGATAAGTATTCCAGGGACACAAACATTTTACTTGGGATGTATTTTGTGGTGGTCTAGTCCAGTCATTATGTTTTTGTGGTATGGAGCGGGCAATTACTTAGTGAAAAAACTGACTACTTCGTTAATTGCGATCCTGGTACCTACTCTGTACTTATGCTGGGTTGATCAAATTGCACTTAAAGAAAATGTCTGGCATATCAATGAAAAAACTTCTTTGAATATATTTTTAGCCGAAGATCTACCATTTGAAGAGTGCTTGTTTTTCCTTATCACCAATATCATAATTGTTTTAGGTTGCTATGCTTTTGATAAAGCTTATGGAATTACCGATACTTATACCATTGAGTTCCCTTGTCGCTATGGCATGAATAGCAACTTCTTTATGCAGCAGTATAAAACTTTTGCTGTAGCGGAATGTACTATGTCTCCACAAGTAGCCAGTGACATTAAGCAATGTTTTGAAGTACTAAAAAAAGCATCTAAATCTTTTAATATGGCCAGCTTTGTGTTCCCTACGGGAATACGATTAGACTTGATGATTCTGTATGCGTTTTGCCGTGTTACTGATGATATGATCGATAATGAACTAGAAGACAAAAAGAAATTGAAGTTAGAACTAATAACAAAATTTGTTGATGAATTGTTTGCAGACCGAAGATCAGATTATGAAGTTGAAACAAAACCACATATTGTGCCAATCAGCTGGTCGAATTATGAATCCGAATTGTCTGTCAAAGAAATAGCCTGTTTTCGAGCTATTTCCAGGATATCGTTTTATATGCCAAAAAAAACCATTTTATGA
>Phylloxera quercus 4
ATGTCGTTATTATTGTTATTATACAGAGGGCAGGCTACAACACAATATTTATCATTAGTTTGCTCTTCGTTGCTAACACCGTATAGTAGTAGGTATATTGCATCTATTTTGTCATGGTATATTGCATTGAAGTCCAAACTTGCAGTTCTATATTTTTCAATAGTCTGCTCCAATGAGCGCGAACAGTTACTACTTCACTACAGTTGCAGTGAATTCAGTGAATGCAATAAAGTTTATAGCAAATTTTCAATTTATAAATCATTACAAATGCTGACGTATATTGATGTTCATCTTACTTACACCCTTACAGTCACGGGAGTGTTGGCGCTAATAACATGGCCATTCATAAGTCGATTTGAACTATTTAAGATAATATTTATATGCACAATGGCATTTGTTTACACGACACCGTGGGATAACTATATTATTTTTAATAACGCCTGGATGTACTCCAATGAAAAAGTTTTAGCTGTAATTGGTTATGTTCCACTC
>Phylloxera quercus 5
GGAGGAATAAAAAGTTTACCATATGAGGCACGTGGTCCTGTTTTAGTGGCCACCAACATTTACCAGCGTGTAGCTACAGCTGTTGAAGATAGTCCAACATACCCTAAAAGAGCTTCTCTTAATGCATGGAACAAAATCCTAGTTGGAATTACAACACTCTATTTTAAAACTTTAAAATATAGCACTCTATCTAAATGCAGATTTAATTATTAA
>Daktulosphaira vitifoliae
ATGTTGACGTATATCGACGTCCATCTTATTTACACTCTCTCAGTCATAGTAGTGTTGACATTAATAACATGGCCGTTCATAAGTCGATTCGAACTATTCAAGATTATATTTATAAGTACAATGGCATTTGTTTACACAACACCATGGGATAACTACATTATTTTTAATAACGCTTGGATATACTCCAATGAAAAAATTTTAGCTGTAATTGGTTATGTTCCACTCGAAGAATATATGTTCTTTGTTATACAAACTATTATGACTGCATTATGGACTGTCGTTTGCACTAGATGGTCACCCGCCTGCTTTAATTTTAACTTTAATCAGAATAGTTATAGACTAATACGTTGGATACCAATAATGATTTTGATGCTAGTCACAATCATAGGTTATATTATTAGTATTCCAGGGACACAAACGTTTTACTTGGGATGCATATTATGGTGGTCTTGTCCAGTCATTATGTTTTTGTGGTATGGAGTGGGTAATTACTTAGTGAAAAAACTGACGACTTCATTAATTGCGATCCTAGTACCTACATTGTATTTATGTTGGGTTGATCAAATTGCACTTAAAGAAAACGTTTGGCATATCAATGAGAAAACTTCTTTGAAGATATTTTTAGCCGAAGATCTACCATTTGAAGAGTGCTTATTTTTCCTTATTACCAATATTATAATTGTTTTAGGTTGCTTTGCGTTTGATAAAGCTTATGGTGTTACTGATACTTATACCATCGAGTTCCCATGTCGTTTTGGTGTGAATAGTGACTACATTTTACAGCAGTATAAAAATTTTGCTGTATCGGAATATACTATGTCATCACAGGTGGTTAGCGATATTAAGCAATGTTTTGAAGTTTTAAAAAAAGCATCTAAATCGTTTAACTTGGCCAGCTTTGTGTTTCCTACAGGAATTCGATTGGACTTGATGATTTTGTATGCGTTTTGCCGTGTTACTGACGATATGATTGACAATGAACAAGAAAATAAAAAGAAATTAAAATTAAAGTTAATAACAAAATTTGTTGATGAATTGTTTGCGGGTCGAAAGTCAGATTATGAAGTCGAAACAAAGCCATATATTGTACCAATCTGCTGGTCCCAATATGAATCCGAATTGTCAGACGAAGAAATGGCTTGTTTTCGAGCCATATCTAGGATATCATTTTATATGCCACGAAAACCGTTTTATGAATTAATCGAGGGATACAAATGGGACATGGAGGGTAAAAAAGTAAAAAACGAAGACGATCTTTTATTGTATTCAAGTTACGTAGCAGGTAGCGTAGGTACCTTATGCGTATATATCATTTTGTATAAAACTGGAGATCAAAAGTTGGATCAAAAGCAACACGAATATGTGATTGAAAAAGCTAAACAGATGGGACGGGTTTTACAAATTGTCAACATATCTCGAGATATAGTAACTGACAGTGAAACTTTAGGACGTTGCTATGTTCCTTCTGAGTACATGGACGATGAAGACGAAGAAATAAAAATTCTTTGTGAGAAAAAAACTCCATGGGAATTGGGGAATAAAAAATTGAAAAAATATGCAGCAAGGATGATTCAGCTAGCTAACCGACACCGAGCTGAGTCACTAAGAGGTATAAAGAGTTTACCGTATGAGGCTCGTGGTCCTATTTTAGTGGCCACCAACATTTACCAGAGTGTAGCTACAGCTGTTGAAGATAGTCCAACCTACCCTAAAAGAGCTTCCCTTAATGTATGGAACAAAATTCTAGTCACAATTACATCACTTTATTTTAAGACTTTAAAATATTGCACCCTATCTAAGTGTAGATTTAATTATTAA
