# Supplementary material for: Phylloxerids share ancestral carotenoid biosynthesis genes of fungal origin with aphids and adelgids
Source: PLoS One. 2017 Oct 11;12(10):e0185484. doi: 10.1371/journal.pone.0185484 (PMC5636080; doi:10.1371/journal.pone.0185484)
Supplement: S2 File — (TXT) [file pone.0185484.s002.txt]

S2. Carotenoid desaturase coding sequences identified from transcriptomes of nine Phylloxeridae species.

>Phylloxera caryaefallax-1 
ATGGTCAAAGTTTGCATCATTGGTGCCGGTGTTGGAGGTACAGCTACTGCTGCCAGATTAAGTAAACAAGGATTTCAAGTAGAAGTTTATGAAAAAAATTCATACAATGGAGGAAGGTGCTCATTAATCACACACAATGGTCATCGTTTTGATCAAGGCCCATCTTTATACTTGATGCCAAAAATATTTGAAGAAACTTTTAATGATTTAGGAGAAGATATTTACAGTCACATAGAACTTTTGAAATGCCCATCAAATTACAATGTTTACTTTCATGATGGAGAATCCTTTGAACTCACAACTGATTTGTCTAAATTGCAACGATCCTTAGAAAAATTTGAGGGTTGCAATGAAAACACATTACTACGTTTTCTCAATTATATGAAGGAAACCCATGTACACTACCAAAGAAGTGTAAAAGTAGCTTTAAAAACGGATTTTCAACATTGGTATGACTTTTTTCACCCAAAACATATTCCAGATGTATTGAAACTTCATTTACTTGATACTGTTTACAACAGAGCTTGTAAATATTTCAAAAGTGATTACATGAGAAAAGCTTTTACATTCCAAACAATGTATTTAGGAATGTCCCCATACGATGGATTGGCTCCTTATAGTTTGTTACAATATACTGAATTAGCTGAAGGTATTTGGTATCCAAAAGGTGGTTTTCACAAAGTCATAGAAAGCTTAGAAAATATTGCTAAGGAACATGGAGCTAAATTCCACTACAACAATGATGTCAAAGAAATAGTTATTAATGACAATGGTGAAGCAAAAGGAATTAAATTAAAAAAT
>Phylloxera caryaefallax-2
AGTAATATAGTGATTTGTAATGCGGATTTAGTGTATGCATATAACAATTTATTACCAAAAACTAATTATGCTACAAAACTTGGAAACAAAGAACTCACTTCTTCCTCAATATCATTTTACTGGTCAATAAATCAGATTGTACCACAGTTGAAAATTCATAACATATTTTTGGCCGAAAAATATAGACCAAGTTTTGATCAAATATTTAAAGATCATACATTACCAGATGAACCTTCATTCTATGTTAATGTTCCTAGTAGGATCGATCCAACTGCAGCACCAGAAGGTAAAGATACTATTGTAGTTTTGGTACCAGTAGGACATTTAACTGATAAAAATATTGATTATGATCAATTAATTAATCGTGCTAGAGTTCAAGTAATTGATACCATTGAAAAAAGATTGAAA
>Phylloxera caryaefallax-3
TTTAGAAATATGATAGAACATGAATTGGTAAATGAGCCCAGAACATGGCAAAAAGAATTCAATCTATGGAAAGGATCAATATTAGGATTATCACACAAGCTATTCCAAGTGTTATGGTTCCGTCCTAGTCTTCAGTGTAAAATATTCAAAAACTTATACTTTGTCGGTGCATCTGTTCAACCTGGTACTGGTGTTCCTATAGTACTATGTGGAGCAAAAATGTTAGAAAAACAAATTTGTAATAGATTTTTGATGAAAGATAAAGTTAATGAACCAAATTATGTATCAATGACTATTTCCTTTCTTATGGGTCTTCTTGCTATGGTTTTATTCTGGTATGTTATTACGTTTTTTAAATGA
>Phylloxera subelliptica
ATGGTCAAAATTTGCATCATTGGTGCCGGTGTTGGAGGCACAGCTACTGCTGCCAGATTAAGTAAACAAGGATTTCAAGTGGAAGTATATGAAAAGAACTCGTACAACGGAGGAAGGTGCTCATTAATCACACACAATGGCCATCGTTTTGATCAAGGCCCATCTTTATACTTAATGCCAAAAGTATTTGAAGAAACTTTTAATGATTTAGGAGAAGACATTTACGATCACATAGAGCTTTTGAAATGCCCATCAAATTACAATGTTCACTTTCATGATGGAGAATCCTTTGAGCTCACAACTGATTTGTCTAAATTGCAACGGTCCTTGGAAAAATTCGAAGGTTGCAATGAAAACACATTACTACGCTTTCTCGATTACATGAAGGAAACCCATGTACACTACCAAAGAAGTGTAAAAGTAGCTTTAAAAATGGATTTTCAACATTGGTATGACTTTTTCAACCCAAAACATATTCCAGATGTATTGAAACTTCATTTACTTGATACTGTTTACAACAGAGCTTGTAAATATTTCAAAAGTGACTACATGAGAAAAGCCTTTACATTCCAAACCATGTATTTAGGCATGTCTCCATATGATGGATTGGCTCCCTATAGTTTGTTGCAGTACACTGAACTAGCTGAAGGCATTTGGTATCCTAAAGGTGGTTTTCACAGAGTCATAGAAAGCTTAGAGAATATTGCTGAAGGATATGGAGCTAAATTCCACTACAACAGCGATGTTGAAGAAATAGTTATCAACAAAAAAGGTGAAGCAAAAGGAATCAAATTAAAAAATGGTGAAACAGTTGAAAGTGATATAGTGATTTGTAATGCGGATTTAGTGTATGCATACAACAATTTACTGCCAATAACTAATTATGCTTCAAAACTTGGAAAAAAAGAACTCACTTCTTCCTCAATATCATTTTACTGGTCAATAAACCAAATAGTACCACAATTAAAAATGCATAACATATTTTTGGCCGAAAAATATAGACCAAGTTTTGATCAAATATTTAAAGATCACACATTACCAGATGAACCTTCATTTTATGTTAATGTTCCTAGTAGGCTCGATTCTAGTGCTGCACCTGAAGGTAAAGACACAATTGTAGTCTTGGTACCAGTAGGACATTTAACTGATAAAAATATCGATTATGACCAATTAATTAATCGAGCTAGAACACAAGTAATTGATACCATAGAAAAAAGGTTGAAAATAGATAATTTTAGAAGTATGATAGAACATGAATTTGTAAATGAGCCCAGAACCTGGCAAAAAGAATTTAATCTATGGAAAGGATCAATATTGGGATTATCACACAAGTTATTCCAAGTGTTATGGTTCCGTCCTAGCCTTCAATGTAAAATATTCAAAAATTTATACTTTGTTGGTGCATCCGTCCAACCTGGTACTGGTGTTCCAATAGTACTATGCGGGGCAAAAATGTTAGAAAAACAAATTTGTAATAGATTTTTGGCTTTGGTCAAAGTTAATAAACCAAATTATGTATCAATAACTATTTCCTTTTTTATAGGTCTTCTT
>Phylloxera caryaemagna 
GAAGGTAAAGACACAATTGTAGTCTTGGTACCAGTAGGATATTTAACTGATAAAAATATCGATTATGACCAATTAATTAATCGAGCTAGAATACAAGTAATTGATACCATAGAAAAAAGGTTGAAAATAGATAATTTTAGAAATATGATAGAACATGAATTGGTAAATGAGCCCAGAACTTGGCAAAAAGAATTTAATCTGTGGAAAGGATCAATATTGGGATTATCACACAAG
>Phylloxera foveata
ATGGTTAAAATATGCATCATTGGCGCCGGTGTTGGAGGTACAGCTACTGCTGCCAGATTAAGCAAACAAGGATTTCAAGTGGAAGTTTATGAAAAAAACTCGTACAATGGTGGAAGGTGCTCATTAATCACACACAATGGTCATCGTTTTGATCAAGGCCCATCTTTATACTTAATGCCA
>Phylloxera caryaevenae 
AAACTTCATTTACTTGATACTGTTTACAACAGAGCTTGTAAATATTTCAAGAGTGATTACATGAGAAAAGCTTTTACATTTCAAACAATGTATTTAGGAATGTCCCCATATGATGGATTGGCTCCCTATAGTTTGTTGCAATACACTGAATTGGCTGAAGGTATTTGGTATCCAAAAGGCGGTTTTCACAAAGTCATAGAAAGCTTAGAGAATATTGCTAAAGAACAT
>Phylloxera caryaecaulis
ATGGTCAAAATTTGCATCATTGGTGCCGGTGTTGGAGGCACAGCTACTGCTGCCAGATTAAGTAAACAAGGATTTCAAGTGGAAGTATATGAAAAGAACTCGTACAACGGAGGAAGGTGCTCATTAATCACACACAATGGCCATCGTTTTGATCAAGGCCCATCTTTATACTTAATGCCAAAAGTATTTGAAGAAACTTTTAATGATTTAGGAGAAGACATTTACAATCACATAGAGCTTTTGAAGTGCCCATCAAATTACAATGTTCACTTTCATGATGGAGAATCCTTTGAGCTCACAACTGATTTGTCTAAATTGCAACGGTCCTTGGAAAAATTCGAAGGTTGCAATGAAAACACATTACTACGCTTTCTCGATTACATGAAGGAAACCCATGTACACTACCAAAGAAGTGTAAAAGTAGCTTTAAAAATGGATTTTCAACATTGGTATGACTTTTTCAACCCAAAACATATTCCAGATGTATTGAAACTTCATTTACTTGATACTGTTTACAACAGAGCTTGTAAATATTTCAAAAGTGACTACATGAGAAAAGCTTTTACATTCCAAACCATGTATTTAGGCATGTCTCCATATGATGGATTGGCTCCCTATAGTTTATTGCAGTACACTGAACTAGCTGAAGGCATTTGGTATCCTAAAGGTGGTTTTCACAGAGTCATAGAAAGCTTAGAGAATATTGCTAAAGGATATGGAGCTAAATTCCACTACAACAAGGATGTTAAAGAAATAGTTATCAACAACAATGGTGAAGCAAAAGGAATCAAATTAAAAAATGGTGAAACAGTTGAAAGTGATATAGTGATTTGTAATGCGGATTTAGTGTATGCATACAACAATTTACTGCCAAAAACTAATTATGCTTCAAAACTTGGAAAAAAAGAACTCACTTCTTCCTCAATATCATTTTACTGGTCAATAAACCAAATAATACCACAATTAAAAATGCATAACATATTTTTGGCCGAAAAATATAGACCAAGTTTTGATCAAATATTTAAAGATCACACATTACCAGATGAACCTTCATTTTATGTTAATGTTCCTAGTAGGCTCGATTCTAGTGCAGCACCTGAAGGTAAAGACACAATTGTAGTCTTGGTACCAGTAGGACATTTAACTGATAAAAATATCGATTATGACCAATTAATTAATCGAGCTAGAACACAAGTAATTGATACCATAGAAAAAAGGTTGAAAATAGATAATTTTAGAAATATGATAGAACATGAATTGGTAAATGAGCCCAGAACTTGGCAAAAAGAATTTAATCTATGGAAAGGATCAATATTGGGATTATCACACAAGTTATTCCAAGTTTTATGGTTCCGTCCTAGCCTTCAATGTAAAATATTCAAAAATTTATACTTTGTTGGTGCATCCGTCCAACCTGGTACTGGTGTTCCAATAGTACTATGCGGGGCAAAAATGTTAGAAAAACAAATTTGTAATAGATTTTTGACCAAAGGCAAAGTTAATGAACCAAATTATGTATCAATAACTATTTCCTTTTTTATTGGTCTTCTTGCTATGATTTTATTCTGGTATGCTTATCAGATTTTTAAATAA
>Phylloxera quercus 1
ATGGTCAAAATTTGCATCATTGGTGCCGGTGTTGGGGGTACAGCTGCTGCTGCCAGATTAAGTAAACAAGGATTTCAAGTAGATGTATATGAAAAAAACTCATACAATGGAGGAAGGTGCTCATTAATCACACACAATGGTCATCGTTTTGATCAAGGCCCATCGTTATACTTGATGCCAAAAATATTTGAAGAAACTTTTAATGATTTAGGAGAAGATATTTACAGTCACATAGAGCTTTTAAAATGCCCATCGAATTACAATGTTTACTTTCATGATGGAGAATCCTTTGAACTCACAACTGATTTGTCTAAATTGCAACGGTCCTTAGAAAAATTTGAAGGTTGCAATGAAAACACATTACTACGTTTCCTCAACTATATGAAGGAAACCCACGTACACTATCAAAGAAGTGTAAAAGTAGCTTTAAAAACGGATTTTCAACATTGGTATGACTTTTTTCACCCAAAACATATTCCAGATGTATTGAAACTTCATTTACTTGATACTGTTTACAACAGAGCTTGTAAATATTTTAAAAGTGATTATATGAGAAAAGCTTTTACATTCCAAACAATGTACTTAGGAATGTCCCCATATGATGGATTGGCTCCTTACAGTTTGTTACAATACACTGAATTAGCTGAAGGTATTTGGTATCCAAAAGGCGGTTTTCACAAAGTTATAGAAAGCTTAGAGAATATTGCTAAGGAACATGGAGCTAAATTCCACTACAACAATGATGTTGAAGAAATTGTTATTAATGACAATGGTGAAGCAAAAGGAATTAAATTAAAAAATGGTGAAACAGTTGAAACTGATATAGTGATTTGTAATGCGGATTTAGTGTATGCCTATAACAATTTATTGCCAAAAACTAATTATGCTACAAAACTTGGAAAAAAAGAACTTACTTCTTCCTCAATATCATTTTACTGGTCAATTAATCAAGTTGTACCACAATTAAAAATTCATAATATATTTTTGGCCGAAAAATATAGACCTAGTTTTGATCAAATATTTAAAGATCATACATTACCAGATGAACCTTCATTTTATGTTAATGTTCCTAGTAGGCTCGATTCAACTGCGGCACCAGAAGGTAAAGATACTATTGTAGTTTTGGTACCAGTAGGACATTTAACTGATAAAAATATTGATTATGATCAATTAATTAATCGTGCTAGAATACAAGTAATTGATACTATTGAAAAAAGATTGAAAATAGATAATTTTAGAAATATGATAGAACATGAATTGGTAAATGAGCCCCGGACATGGCAAAAAGAATTTAATCTATGGAAAGGATCAATATTAGGATTGTCACACAAGCTATTCCAAGTGTTATGGTTCCGTCCAAGTCTTCAATGTAAAATATTCAAAAATTTATACTTTGTTGGTGCATCTGTTCAACCTGGTACTGGTGTTCCAATAGTACTATGTGGGGCAAAAATGTTAGAAAAACAAATTTGTAATAGATTTTTGAACAAAAATAAAGTTAATGAACCAAATTATGCATCAATAACTATTTCCTTTTTAATAGGTCTTCTTGCTATGATTTTATTTTGGTATGTGTATCACCTTTTTTAA
>Phylloxera quercus 2
ATGGTCAAAATTTGCATCATTGGTGCCGGTGTTGGGGGTACAGCTGCTGCTGCCAGATTAAGTAAACAAGGATTTCAAGTAGATGTATATGAAAAAAACTCATACAATGGAGGAAGGTGCTCATTAATCACACACAATGGTCATCGTTTTGATCAAGGCCCATCGTTATACTTGATGCCAAAAATATTTGAAGAAACTTTTAATGATTTAGGAGAAGATATTTACAGTCACATAGAGCTTTTAAAATGCCCATCGAATTACAATGTTTACTTTCATGATGGAGAATCCTTTGAACTCACAACTGATTTGTCTAAATTGCAACGGTCCTTAGAAAAATTTGAAGGTTGCAATGAAAACACATTACTACGTTTCCTCAACTATATGAAGGAAACCCACGTACACTATCAAAGAAGTGTAAAAGTAGCTTTAAAAACGGATTTTCAACATTGGTATGACTTTTTTCACCCAAAACATATTCCAGATGTATTGAAACTTCATTTACTTGATACTGTTTACAACAGAGCTTGTAAATATTTTAAAAGTGATTATATGAGAAAAGCTTTTACATTCCAAACAATGTACTTAGGAATGTCCCCATATGATGGATTGGCTCCTTACAGTTTGTTACAATACACTGAATTAGCTGAAGGTATTTGGTATCCAAAAGGCGGTTTTCACAAAGTTATAGAAAGCTTAGAGAATATTGCTAAGGAACATGGAGCTAAATTCCACTACAACAATGATGTTGAAGAAATTGTTATTAATGACAATGGTGAAGCAAAAGGAATTAAATTAAAAAATGGTGAAACAGTTGAAACTGATATAGTGATTTGTAATGCGGATTTAGTGTATGCCTATAACAATTTATTGCCAAAAACTAATTATGCTACAAAACTTGGAAAAAAAGAACTTACTTCTTCCTCAATATCATTTTACTGGTCAATTAATCAAGTTGTACCACAATTAAAAATTCATAATATATTTTTGGCCGAAAAATATAGACCTAGTTTTGATCAAATTTTTAAAGATCATACATTACCAGATGAACCTTCATTTTATGTTAATGTTCCTAGTAGGCTCGATTCAACTGCGGCACCAGAAGGTAAAGATACTATTGTAGTTTTGGTACCAGTAGGACATTTAACTGATAAAAATATTGATTATGATCAATTAATTAATCGTGCTAGAATACAAGTAATTGATACTATTGAAAAAAGATTGAAAATAGATAATTTTAGAAATATGATAGAACATGAATTGGTAAATGAGCCCCGGACATGGCAAAAAGAATTTAATCTATGGAAAGGATCAATATTAGGATTGTCACACAAGCTATTCCAAGTGTTATGGTTCCGTCCAAGTCTTCAATGTAAAATATTCAAAAATTTATACTTTGTTGGTGCATCTGTTCAACCTGGTACTGGTGTTCCAATAGTACTATGTGGGGCAAAAATGTTAGAAAAACAAATTTGTAATAGATTTTTGAACAAAAATAAAGTTAATGAACCAAATTATGCATCAATAACTATTTCCTTTTTAATAGGTCTTCTTGCTATGATTTTATTTTGGTATGTGTATCACCTTTTTTAA
>Phylloxera quercus 3
AATGGTCATCGTTTTGATCAAGGCCCATCTTTATACTTAATGCCCAAATTATTTGAAGAAACTTTTAGTGATTTAGGAGAAGATATTTACAATCACATTGAACTTTTAAAATGCCCATCAAACTACAATGTATACTTTCATGATGGAGAAACCTTTGAATTAACAACAGATATTTCTAAATTGCAACGATCTTTAGAAAAATTTGAAGGTAGTGATGAAAATACATTACTTCGTTTTCTAAATTATATGAAGGAAATTCATGTGCATTATCAAAGAAGTGTAAAGGTGGCTTTAAAAATGGATTTTCAGCATTGGTATAACTTTTTTCACCCAAAACATATTCCAGATGTATTGAAACTTCATTTATTTGACACTGTTTATAACAGAGCTTGTAAATATTTTAAAAGTGATTATATGAGAAAA
>Phylloxera quercus 4
ATAGCCAATTTCGGAAACATGATTGAACATGAAATAATAAATGAGCCTAGAACATGGCAAAAAGAATTTAATCTATGGAAAGGATCTATATTAGGATTGTCTTTTAAGTTTTTCCAAGTGTTATGGTTTCGTCCGAGCCTTCAATGTAAAATATTTAAAAATCTATACTTCGTTGGTGCTTCTGTTCAACCGGGTACTGGTGTTCCAATAGTACTGTGCGGGGCAAAAATGTTAGAAAAACAAATTTGTGATAGATTTTTAACCAAAGATAAAGTAAATGAACCTAATTATGTGTCAATAACAATTTCATTTTTAATAGGTCTTTTTGGTATGATTTTATTCTGGTTTGTATGTCAGTTCTTTTAA
>Phylloxera quercus 5
ATGGTCAAAATTTGTATTATTGGTGCTGGTGTTGGAGGTACAGCTACCGCAGCCAGGTTAAGTAAACAAGGATTTCAGGTGGAGGTTTATGAAAAAAACTCATATAATGGAGGAAGATGCTCATTAATTAGACACAATGGTCATCGTTTTGATCA
>Phylloxera quercus 6
ATGGTCAAAATTTGTATTATTGGTGCTGGTGTTGGAGGTACAGCTACCGCAGCCAGGTTAAGTAAACAAGGATTTCAGGTGGAGGTTTATGAAAAAAACTCATATAATGGAGGAAGATGCTCATTAATTAGACACAATGGTCATCGTTTTGAT


>Daktulosphaira vitifoliae
ATGGTCAAAATTTGCATCATTGGTGCAGGTATTGGAGGTACAGCTACTGCAGCCAGATTAAGTAAACAAGGATTTCAAGTGGAAGTATATGAAAAAAACTCGTATAATGGAGGAAGATGCTCATTAATCAGACACAATGGTCATCGTTTTGATCAAGGCCCATCTTTATACTTAATGCCAAAAATATTCGAAGAAACTTTTAATGATTTGGGAGAAGATATTTACAATCATATAGAACTTTTAAAATGTACATCAAACTACAATGTTTACTTTCATGATGGAGAAACTTTTGAACTAACAACTGATATGTCTAAATTGCAACGATCCTTAGAAAAATTTGAAGGTAGTGAAGAAAATACATTACTACGTTTTCTAAATTATTTGAAGGAAACCCATATACATTATCAAAGAAGTGTAAAAGTGGCTTTAAAAACTGATTTTCAGCATTGGTATAACTTTTTTCATCCAAAACATATTCCTGATGTATTGAAACTTCATTTATTTGACACTGTTTACAACAGAGCTTGTAAATATTTCAAAAGTGATTATATGAGAAAAGCCTTTACATTTCAAACAATGTATTTAGGAATGTCTCCATATGATGGATTGGCTCCTTATAATTTGTTGCAATACACTGAATTAGTTGAAGGTATATGGTATCCAAAAGGTGGTTTTCATAAAGTTATAGAAAGCTTAGAGAATATTGCTAAAGAACTGGGAGCTAAATTCTACTATAACAATGATGTCAAAGAAATAGTTATTAACAATAATGGTGAAGCAAAAGGAATTAAATTTAAAAATGGTGAAGTAGTTGATAGCGATATAGTGATTTGTAATGCTGATTTAGTTTATGCGTACAATAATTTACTGCCAAAAACTAATTATGCTCAAAAACTCGGTAAAAAAGAACTTACCTCTTCTTCTATATCATTTTACTGGTCAATGAATCAGATAATACCACAATTAAAAATCCATAATATATTTTTGGCTGAAAAATATAGATCAAGTTTTGATCAAATATTTAAAGATCATACATTACCAGATGAACCTTCATTTTATGTTAATGTTCCTAGTAGACTTGATCCTACTGCAGCACCTGAAGGTAAAGATACAATTGTAGTTCTAGTACCAGTAGGACATATAACTGATAAAAATATTGATTATGACCAATTAATCAGTCAAGCTAGAACACAGGTAATCAATACTATAGAAAAGAGACTGAATATACCTAATTTTAAAAATATGATAGAACATGAATTGATAAATGAGCCTAGAACATGGCAAAAAGAATTTAATCTATGGAAAGGATCTATATTAGGATTATCACACAAGTTATTCCAAGTGTTATGGTTCCGTCCTAGTCTTCAATGTAAAATATTTAAAAATCTTTATTTTGTTGGTGCTTCTGTTCAACCTGGCACTGGTGTCCCAATAGTACTATGTGGGGCAAAAATGTTAGAAAAACAAATTTGTGACAGATTTTTGATCAAAAATAAAGTTAATGAAATGAATTATATATCAATAACTATTTATTTTTTAATAGGTCTTTTAGTTATGATTTTATTCTGG
