# Supplementary material for: Phylloxerids share ancestral carotenoid biosynthesis genes of fungal origin with aphids and adelgids
Source: PLoS One. 2017 Oct 11;12(10):e0185484. doi: 10.1371/journal.pone.0185484 (PMC5636080; doi:10.1371/journal.pone.0185484)
Supplement: S4 File — (TXT) [file pone.0185484.s004.txt]

S4. Cyclase-synthase fusion proteins used for phylogenetic analysis


Arthropods
>Ac.pisum XP_001943170.1 
MLTYIDVHFIYTLPVVAVLALITWPFISRLELFKIGFVCTMAFVYTTPWDNYIIFHNAWMYKPKNILAVIGYVPVEEYMFFVIQTLMTSLWALVFTRWSPACFNFNFNKTSYTLIRWIPILALVMTTIQGYNIAVPGKNTFYLGCIMWWSCPVIMFLWYGAGNYFVKKSTSSAIAVIVPTLYLCWVDRIALKDDVWHINEKTSLNIFVVDDLPFEECLFFLITNVIIVLGGMAFDKSYGLADTYTFEFPLRYSSSWKYYSQQMQQFVRAECDMSPSPVNDIRQCLNVLKRASKSFNVASLVFPAGVRLHLIILYAFCRVTDDMIDSEPKVGVKKQKLKLIETFIDELFADRSADYDVKTSMTPRKPEVKWEQYRLDLTDEELSCFRAISRISFYLPRKPFYELLDGYRWDVDGKTVQNETDLLLYSSYVAGSVGTLCVYVMVYKSGTQIDDDKRHDFVIGKAQQMGQVLQIVNISRDIVTDSETLGRCYVPAEYMDNAAAVVNTLCSDRDPWTLGSEKLKSYATRMIRLANRYQLESLEGIRYLPYEVRGPVLVATDIYRGVACAVEASPTYPRRASLGKWDKILVSINSLYFKSLKYFFQADRCKHC
>Ac.pisum XP_001950787.1 
MLTYIGAHLSYTLPVIGVLTLITRPFINRLEIFKIGFISGLAVIYTIPWYSYFVYNHGARTYSPGAVLAVVGNVPVEEYMFVVMQTVLTSLWALMFVQWSTPCLNFNYDKRSYQLIRWIPISLLTVVTAVGYAMAVRGQETFYLGSILCWASPAIAIMWYGAGNFFAKKIIPSSIAIAGPTLYMCWIDRMAVSDDNNDSGKLAPEDALFVFVTNLMVVLAGSSYDKAYGMIVTYSLDFPHQFSVSCRFVRQMLRAFMTSEYATPSAVTQDIKTSIKVLSTSNAFGTSNYLFHAGIRLDLIILYAFCRVTDEMFDSKSDEKKKKLKLELSKQFISEVFADRKSDYDVKKTPQEVKIDWKKYESEFTDVELSSYRAVSRIAFFLPRKPFEELFAGYQWDLEFTLVRNEKDLMLYTTYVAGSIGAMCLYVIMYRYGNDMNDLVDKADYLTKHAYKIGQGLQLVNIARDLVSDSESLGRCYFPAEYMDDEKEDLRILCKEKNPRSLGNKKLKKYSSKMIQLANKQQFESMGAIKYLPQDLIGSVLASTEMYRGLIKAIQSCPTYPTRASLPKLSKLLIVLNTLYIKSIQYIF
>Ac.pisum XP_003241668.1 
MLTYIDFHLKYTLTVIGVLSLIARPFINRSEVFKIAFISAIAFVYTTPWDNYVIYSDAWNYPLDRVLATIGYVPIEEYMFFIIQTVLTSLWALLCVRWSTPCLNFNYDKRSYQLIRWVPITILAIVTIVGYKLVIPGQGTFYLGCILCWVSPVIIFLWYGAGNFFVKKIIPSTFAIVVPSLYLCWIDQLALKENVWHINEKTSLNIFIVDDLPIEEAFFFFVVNLIIVLVGACFDKASGVIETYTSEYPLRFSISWKYVCQLFSAFATSEYNMPHIVTEDIKESIEIITVASKSFTTASFLFPAGIRLDLIILYSFCRVTDDMIDDELDVEKKKRKFELTERFIKELFHDRKSDYDVQTKPQELKIDWTKYESELTDREMSCFRALSRIAFYLPRKPFDELLAGYKWDIEGRLIRNEDDLLLYSTYVAGSVGALCVYVMMYRCDNDKYDLVENYDYVIEKAYQMGRALQLVNIARDIVTDSETLGRCYVPTEYMDDEEEEIRILCHEKQPRSLGDKKLKKYSTRLIHLANKQQLESLDAIRCLPHVTRGSVLATTDIYRGLVSAILSSPTYPARASLSKTKKILIGLNSLYIKSIQYVV
>My. persicae 134340
MLTYLDVHFIYTLPVVAVLALITWPFISRFEVVKIGFVCMMAFVYTTPWDNYIIFHNAWMYKPKNILAVIGYVPVEEYMFFVIQTLMTSLWALICTRWSPACFNFNFNKTSYTLIRWIPILILALATIQGYNIATPGKNTFYLGCIMWWSCPVIMFLWYGAGNYFVKKSTSTAIAVIVPTLYLCWVDRIALKDDVWHINEKTSLNIFIADDLPFEECLFFLITNVIIVLGSMAFDKSYGLADTYTFEFPLLCRPSLKYYSQQMLPFVTAECDMSRGPVDDIRQCLNVLKRASKSFNAASLVFPAGVRLHLIILYAFCRVTDDMIDSEPNVGVKKQKLMLIEEFIGELFADRTGDYDVKTPTTPRKPEINWKRYRLDLTDEELSCFRAISRISFYLPRKPFYELLDGYRWDVEEKTVRNETDLLLYSSYVAGSVGTLCVYVMVYKSGAKIDDDERHNFVIKKAQQMGQVLQIVNISRDIVTDSETLGRCYVPAEYMDDAAADVNTLCADRDPWTLGSKKLKTYATRMIRLANQYQLESLEGIRYLPYEVRGPVLVATDIYRGVACAVEASPTYPRRASLGKWDKILVAVNSLYFKSLRYFFQADRCKRC
>My. persicae 134290
MLTYVDFHLIYTLPVIGLLLLITRPFINRSEIFKIAFICVIAFVYTTPWDNYVIYKGVWTYPPERVLAVIGLVPIEEYMFFIIQSVLTSLWTLLCVRWSTPCLNFNYDKRSYQLIRWVPITFLTMVTIVGYKIAIPGQATFYLGCILCWVSPVIIFLWCGAGNFFVKKIIPSTIAIVVPTLYLCWIDQVALKENVWIINENTSLNIFAIEDLAIEEAFFFFVINVIIVLAGTCFDKAHGVIETYSLEYPQRFSMSWKFICQLFWAFAKSEYNMPQNITVDIKGSIGILTVASKSFTTASFLFQSGIRLDLIILYSFCRVTDDMIDDELDVEKKKRKFELTERFINELFHERKSDYGVQTKPQELNIDWTKYESELTDVEMACFRGLSRIAFYLPRKPFDELLEGYKWDIEGRLVRNEDDLLLYSTYVAGSVGALCVYVMMYRCDNGKYDLVENYNYVIEKAYQMGQSLQIVNIARDIVTDSETLGRCYIPTEYMDDEEEEVRILCHEKQPRSLGDKKLKKYSTRLIHLANKQQLESVGAIRCLPHVTRGSVLATTDIYRGLVSAIQTSPTYPTRASLSKWNKIAIGLYSLYIKSIQYFV
>My. persicae 134420
MLTYVDFHLIYTLPVIGLLLLITRPFINRSEIFKIAFICVIAFVYTTPWDNYIIYRGAWMYPPERILAFIGLVPIEEYMFFIIQTLLTSLWTLLCVRWSTPCLNFNYDKRSYQLIRWVPIAFLTVVTIVGYKIAIPGQATFYLGCILWWVSPVIMFLWYGAGNFFVKKIIPSTIAIVVPTLYLCWIDQVALKENVWIINEKTSLNIFAIEDLPIEEAFFFLIVNVIIVLAVTCFDKARGVMETYTLEYPLRFCMSWEFICQMFWAFATSECNMQQSVTRDIKESIDILTVASKSFTTASFLFQSGIRLDLIILYSFCRVTDDMIDDEVDVKKKKRKFELTEKFINELFHERKSDYDVQTKPQKLNIDWTKYESELTDAEMACFRALSRIAFYLPRKPFDELLEGYKWDIEGRLVRNEDDLLLYSTYVAGSVGALCVYVMMYRCDNGKYDLVEYYNYVIEKAYQMGRSLQLVNIARDIVTDSETLGRCYIPTEYMDDEEEEVRILCHEKQPRSLGDKKLKKYSTRLIHLSNKHQLDSLAAIRCLPYVTRGSVLATTDIYRGLVSAIESSPTYPTRASLSKWNKIAIGLYSLYIKSIQYFV
>My. persicae 134380-1
MLSYASIHLTYTLPAIGVLTLITLPFINRWETSKIAFICAVALVYTTPCYNYNILNGARTYSPGRVLAFAGNVPVEEYVSVVLHTVLTSLWAVLCLRWKLPFLNFNHDKRTYQSIRWVPILLLSVTAATGYAMAVPGRQTFYLGNILCWASPMVMLMWYGAGNYFVKNIRLSSVAIAIPAAYLLWVNRIALKEDVWHTNKTTSLNVTVAGGLPLEEALFTFVTTSMVVLAGTCYDKAYGMIVTFSLIYPHQFSISWKFISQMFRAFATSEYSMPSIVTDDLKKCIRVLDSSNIFGTSIYLFHIGTRLDLIIIYALGRITDNVVDDTSVSNAEKSKLKLNLYYKFVEEQFADRKSDYDVKSKPYEVDIDWTQYESVLSDAELASFRALSRIAFFLPRKPFEELLAGFELDMGGTLYRDENDLLRYCNNVAGSFGAVCVYVIMYRYNIDKYKFLEKDDFLIKKTYQIGNGLQFVNIARDLINDSEKLGRCYFPTAYMDDEVEEVRILCKEKNPKSLGNKKLLRYANAMIKIADKHQFEAVDGIKCLPLEIRGLILTSIEIYRGLIYLIQSSPSFPNKAKLSKLDKCMIILKGLYIKSIQYVL
>My. persicae 134380-2
MLTYIGAHLSYTLPVIGVLTLITRPFINRLEIFKIGFISVLAVLYTIPWYSYFVYNHGAKTYSPGAVLAVVGNVPVEEYMFVVMQTVLTSLWALMFVQWSTPCLNFNYDKRSYQLIRWLPISLLTVVTAVGYAMAARGQETFYLGSMMCWASPAIALMWYGAGNFFVKKIIPSSIAIAGPTLYMCWVDRMTVDDDGNNDSGKLMPEEALFSFITNLMVVLAGSSYDKAYGMIVTYSLDFPHQFSISCKFVRQMLRAFLTSEYATPSDVTRDIKTSVKVLSTSNAFGTSNYLFHAGIRLDLIILYAFCRVTDEMFDTRSDEKKKKVKLELSKQFISEIFADRKSDYDVKKTPQEVKIDWKKYETEFTDVELASYRAVSRIAFFLPRKPFEELFAGYQWDLEFTLVRNEKDLMLYTSYVAGSIGAMCLYVIMYRYGNDMNELVDNADYLTKHAYKIGQGLQLVNIARDLVSDSESLGRCYFPAEYMDDEKEDLRILRQEKNPRSLGNKKLKKYSSKMIQLANKQQFESVGAIKYLPQDLIGSVLASTEMYRGLIKAIQSCPTYPTRASLPKLSKLLIVLNTLYIKSIQYIF
>My. persicae 134360
MLTYMDMHLKCTLPVIGVLALITRPFMCRMEAAKIAFISIVALLYTSLCYNYSILNGARTYSPEQISASIGNVPVEEYMSVVLQVVLVSLWAYLCVRWKTPCMNFNHDKESYHTIRWMPIIFLSLTTAIGYGMAVPGRETFYLGSIMCWASPVIMLMWYGAGNYFMKHLIPSSFAIVVPTLYLLWINRLALKENVWHLNESTSLNLFIANGVPLEEALFTFITTAMVVLAGACYDKAYGMIVTFSLLYPHQFSISWNFITQMFKAFVTSEYTMPSIVTEDLKYCIQLLDSSNLFGTSNYLFHTAIRLDFLIIYGFTRITDNMIDDESDFENKKVKLTLCHKFLNEVFADRKSGFEVHSKPHEIIIDWKQYESELTKEELAIFRAFSRIVFLLPRRPFEELLEGFQLDLNGTLYKNENDLLVYFTLVAGSFGAMCVYIIMYRYNIDKYEFVEKDDYLIKKSYQIGNGLQFVNIARDLVRDSESWGRCYFPTECMDDEKEDIKVLCEEKNPRSMGDKKLQRYAQMMIQLADKHQFDSIDAIKRLPLEIRGSILASTEIYRGLINAIQSSPTFPNKAKLTSYYKLKILFKTLYITSMKYVL
>My. persicae 134370
MLTYMDMHLKCTLPVIGVLALITRPFMCRMEAAKIAFISTVALLYTSLCYNYSILNGARTYSPEQISASIGNVPVEEYMSVVLQVVLVSLWAYICVRWKHPLLNFNHDKQSYQMIRWVPILLLSITTAVGYSMAVPGRETFYLGSIMCWASPVIMLMWYGAGNYFMKHLIPSSFAIVMPTLYLLWINRLALKGNVWHLNESTSLNVSVANGLPLEEALFTFITTAMVVLAGTCYDKAYGMIVTYSLIYPHQFSISWNFITQMFKAFATSEYSMPTIVTDDLKYSIKLLDSSNIFGTSNYLFDAAIRLDFIIIYGFTRITDNMIDDESDFENKKVKLKLLFKFVDELFADRKSDYEVYSKPREVTMDWKVYESVLTQEELSILRAFSRIAFLLPRKPFEEIISGFQMDMDGTLYKDEKELLKYITLVAGSFGAMCVYIILYRYNLDKYDFVEKDDYLIEKSYQIGNGLQLVNMARDLVYDSESWGRCYFPTELMDDKNEDLKVLCEEKNPRSMGEKKLRRYAQVMLKLADKHYFESVGCISRLPRDVRDTILASTEIYRDGLIYAINSSPKFPSKPKLSKYNKLMILFKTLYIKSMQSVV
>My. persicae 134390
MVKEFRIILKKSGLAEQVTMLSYMGFHFTYLLPAIGVLALITRPFIDRFEITKIAFISVVALLYATPCYNYNIANEARTYTPERLLGVLGNVPVEEYVSVILQIVLTSLWAMLCVRWKFPFLNFNHDKQSYQTIRWIPILLLSIVTAIGYRMAVPGQETFYFGSILCWASPVIIVMWYGAGNYFVKILIPSAFAIVVPTLYLLWVNWIALKEDFWHLNKNTSLNMSVAEGLPLEEALFVSITTAMIVMAGACYDKAYGTIVTFTLIYPHQFSISRKFICQMFEAFVTPECSLPSIVTEDLITIMKSLDNAKTMFTSCYLYHYGIRIDLLLQYAFARYSDNIMDDASNMENKKLKLKLLQRYIGECFAGRKDYEVKSVPEEVIIDWTPYEAEFTDEEMACFRALSRIAFFLARKPYEELLAGYEFDLTNAIIYKTEKDIIDYFTLIAGSFGAMCVYSFLYRFNIEKYDFVEKDDYVIKKAYQLGNSLQFVNISRDLVFDSESWGRVYLPTDYMEDEENDLRVLRKEKNPRALGNDKLNRYANKMNELCDKNLRESIDVIKRMPFEIRGLILTSVELYRAIYYCAIKYSEKFPNKAKLTLLDRYKAIEEL
>My. persicae 134400
MLSYMGIHLTYFIPAIGVLILLARPFIDRFEITKIAFISIVALLYTIPCYNYNIANEARTYTPERLLGVLGNVPVEEYVSVVLQIVLTTLWALLCVRWKLPFLNFNHDKQSYQTIRWIPILLLSIVTAIGYRMAVPGQETFYFGSILCWASPVIIVMWYGAGNYFVKNLIPSAFAIVVPTLYLLWVNGIALKEDIWHLNKNTSLNMSVAEGLPLEEALFVSITTAMIVMAGACYDKAYGTVVTFTLIYPHQFSISRKFICQMFEAFVTPECSLPSLVTEDLISNLKSMDNANLMPINAYLFHYGIRMEIIINYSFGRYTDNIMDDASSMEHKKLRLKLLQKFISECFPGRKDYEVKSVPEEVIIDWTPFEAEFTDEEMACYEWDLANKMYKTEKDILEYFTLVAGSYGAMCVFSFLYRYNIDKYDFVEKDNYVVDKAYQLGISLQFVNISRDIVGDSESWGRCYLPTDYLDDENDVKALREEKNPRSLGNDKLNRYADKMKVLADKHLMEAVDVIKRLPFDLRGSVLTALEIYRGIYYAIKASPTFPLKAKVSKWDKFKIVVRVLYIESLQYLI
>Ad. tsugae GBJX01004452.1
MLSYIDVHLIYTLPAIGVLTLITWPFINRSEFFKITLLSTLALIYTTPWDNYIIANGAWIYSTNKVLSVLGYVPIEEYMFFVLQTTLTSLWALMCMRWSTPCLNFNYNKPSFQLIRWIPILILSAMTVIGWTIAIPGEKTFYLGAILWWVCPVIAFVWYGAGNYFTKRIVSASVAIMVPTVYLCWIDQLALKKNIWHINEQSSLEVFPFEDLPIEEAFFFFIVNIMIVLGVCAYDKARGMIETYTFDYPYQFGMNKHYISQMFFAFLTAECSKPEIVAKDIKKSMDVLAIASKSFNVASFLFQSGIRLDLMILYAFCRVTDDMIDDEPDVDKKKRKLELTTQFVDELFADRKSDYDVKTKPQMPQISWPLFESELSDHELACFRAISRISFYLPRKPFYDLLAGYKWDIDGRFVKDETDLLLYSSYVAGSVGMLCVYVMMYRSDNHGCGFKETHEYVIGKAHQMGQVLQIVNIARDIITDSETLGRCYVPIDYMDDEIEEIKILCDKKDPRTLGNQRLKKYSTRMIQLANKYQKESVVGIRCLPKETRGAVLAATDIYKGLTSKIQSNAIYPKRAALSKWSKILIGLYSLYFKSIQYIL
>Ad. tsugae GBJX01018977.1
MLTYIDVHLTYTLSVTGLLTLITWPFVSRLELFKIIFVCTMAFVYTTPWDNYIIFNNAWMYSADKIMAVIGYVPLEEYMFFVIQTVMTSLWSVICTRWSPACFNFNYNQTSHRLIRWIPILLMLLVTVKGFRMAIPGEETFYLGCILWWSSPVIIFLWYGTGNYFVKKLATSLIAVIVPTLYLCWVDQIALKDNVWHINEKTSLKIFLAEDLPFEECLFFLITNVIIVLGGFAFDKAYGMSDTYTVEFPCRFGMNSSYFSQQLRAFATAECNMPALVTSDIRQCLDVLKKASKSFNVASFVFPPGIRLDLIILYAFCRVTDDMIDNELDVNKKKRKLELTNQFVDELFADRKSDYDVQTKPSVPWICWSEYESELTDQEMSCFRSISRIAFYLPRKPFYELIEGYKWDIDGKNVQSEKDLLLYSSYVAGSVGTLCVYVMMYRTGVHSVNDKRHDYVIQKAKQMGQVLQIVNISRDIVTDSETLGRCYVPTEYMDDEVEEMRILCDDKTPWTLGTKKLKKYAVRMIELANRYQAESLAGIRFLPYEVRGPVLVATDIYRGVAFAVQASPTYPKRASLGKWDKILVAINSLYFKSLTYFTQSSECKYNC
>Phylloxera caryaefallax
MLTYISVHLIYTLPVTGVLALITWPFISRFELFKIIFISTMAFVYTTPWDNYIIFNDAWMYSNEKVLAVIGYVPLEEYMFFVIQTIMTALWTIVCTRWSPACFHFNFNRKSYRLIRWIPILILMLVTCIGYVISIPGTQTFYLGCILWWSSPVIMFLWYGVGNYLVKKLTSALIAILLPTLYLCWVDQIALKENVWHINEKTSLKIFLAEDLPFEECLFFLITNIIIVLGCFAFDKAYGIADTYSIEFPCRYGMNTDFFLQQLKAFTVAEYTMSSKVVSDVKHCFEVLRKASKSFNLASFVFPPGIRLDLMILYAFCRVTDDMIDNEQEDKKKLKLELINKFVDELFADRKSDYEVKTEPHIEPISWSQYECELSDEEMACFRAISRISYYMPRKPFYELIEGYKWDIEGKKVQTEDDLLLYSTYVAGSVGTLCVYVILYRIGCQKLDQKLHEYVIERARQMGRVLQIVNISRDIVTDSETLGRCYVPSEYMADEDEEIQILCKKKTPWELGNKKLKKYAARMIHLANRHQAESLRGIKSLPYEARGPVLVATDIYQTVATAVQDSPTYPKRASLNVWSKILVGITSLYFKTLKYSTLSNCMFNY
>P. subelliptica
MLTYISVHLIYTLSVTGVLALITWPFISRFELFKIIFISTMAFVYTTPWDNYIIFNDAWMYSNEKILAVIGYVPLEEYMFFVIQTVMTALWTIVCTRWSPACFHFNFNRNSYILIRWIPILMLTVVACIGYVICIPGTQTFYLGCILWWSSPVIIFLWYGAGNYLVGKLTSALIAILLPTLYLCWVDQIALKENVWHINEKTSLKIFLAEDLPFEECLFFLITNTIIVLGCFAFDKAYGIADTYTIEFPCRYGMKSDYILQQFKTFTVAEYTMSSQVVSDIKHCFEVLRKASKSFNLASFVFPPGIRLDLMILYAFCRVTDDMIDNEQEDNKKLMKLELIKKFVDELFADRKSDYEVKAKPHIEPISWSQYESVLSDEEMASFRAISRISYYMPRKPFYELIEGYKWDLGKRKVQTEDDLLLYSSYVAGSVGTLCVYVILYRTGGQNLDQKQHEYVIEKARQMGRVLQIVNISRDIVTDSETLGRCYVPSEYMTDDNKKIKILCEKKTPWELGNKKLKKYAARMIHLANRHQAESLGGIKSLPYEARGPVLVATNIYQSVAYAVENSPTYPKRASLNVWSKILVGITSLYFKTLKYCTLSNCLFNY
>P. caryaemagna
MLTYISVHLIYTLSVTGVLALITWPFISRFELFKIIFISTMAFVYTTPWDNYIIFNDAWMYSNEKILAVIGYVPLEEYMFFVIQTVMTALWTIVCTRWSPACFHFNFNRNSYRLIRWIPILMLTVVACIGYVICIPGTQTFYLGCILWWSSPVVIFLWYGAGNYLVGKLTSALIAILLPTLYLCWVDQIALKENVWHINEKTSLKIFLAEDLPLEECLFFLITNTIIVLGCFAFDKAYGITDTYTIEFPCRYGMKSDYILQQFKTFTVAEYTMSSQVVSDIKHCFEVLRKASKSFNLASFVFPPGIRLDLMILYAFCRVTDDMIDNEQEDSKKLMKLELIKKFVDELFADRKSDYEVKAKPHIEPISWSQYESVLSDKEIASFRAISRVSYYMPRKPFYELIEGYKWDLGKRKVQTEDDLLLYSSYVAGSVGTLCVYVILYRTGGQNLDQKQHEYVIEKARQMGRVLQIVNISRDIVTDSETLGRCYVPSEYMTDDDEEIKILCEKKTPWELGNKKLKKYAARMIHLANRHQAESLGGIKSLPYEARGPVLVATNIYQSVAYAVENSPTYPKRASLNVWSKILVGITSLYFKTLKYCTLSNCLFNY
>P.foveata
MLTYIGVHLIYTLSVTGVLALITWPFISRFELFKIIFISTMAFVYTTPWDNYIIFNDAWMYSNEKILAVIGYVPLEEYMFFVIQTVMTALWTIVCTRWSPACFHFNFNRNSYRLIRWIPIMILMLVTCIGYVISIPGTQTFYLGCILWWSSPVVIFLWYGAGNYLVEKLTTALISILVPTLYLCWVDQIALKENVWHINEKTSLKIFLAEDLPFEECLFFLITNIVIVLGCFAFDKAYGIADTYTIEFPCRYGMKSDYILQHFKTFAIAEYTMSSQVVSDIKHCFQVLRKASKSFNLASFVFPPGIRLDLMILYAFCRVTDDMIDNEEEDKKKLKLELINKFVDELFAGRKSDYEVKTKPHIEPISWSQYESELSDEEMASFRAISRISYYMPRKPFYELIEGYKWDIEGRKVQSEDDLLLYSSYVAGSVGTLCVYVILYRTGAQKLDQQRHEYVIEKARQMGRVLQIVNISRDIVTDSETLGRCYIPSEYMADEDEEIKILCEKKTPWELGNKKLKKYAARMIHLANRHQAESLGGIKSLPYEARGPVLVATNIYQSVANAVEDSPTYPKRASLNVWSKILVGITSLYFKTLKYCTLSNCRFNY
>P.foveola
IFISTMAFVYTTPWDNYIIFNDAWMYTNEKVLAVIGYVPLEEYMFFVIQTIMTALWTMVCTRWSPACFHFNFNRNSYRLIRWIPILILILVICVGYVISIPGTQTFYLGCIMWWSSPVIIFLWYGVGNYFVEKLTTALISILLPTLYLCWVDQIALKENVWHINEKTSLNIFLAKDLPFEECLFFLITNIIIVLGCFAFDKAYGIADTYTIEFPCRYCMKSDYILQQLKAFAVAEYTMSSQVVSDIKHCFEVLREASKSFNLASFVFPPGIRLDLMILYAFCRVTDDMIDNEQEDKKKFKLELIKKFVDELFADRKSDYEVKTKPHIEPISWSQYESELSDAEMASFRAISRISYYMPRKPFYELIEGYKWDIEGRKVQSEDDLLLYSSYVAGSVGTLCVYVILYRTGSQQLDQEQHEYVIEKARQMGRVLQIVNISRDIVTDSETLGRCYIPSEYMADEDEEMQILCEKKTPWELGNKKLKKYAARMIRLANRHQAESLGGIKSLPYEARGPVLVA
>P. caryaevenae
MLTYIDVHFIYTLSVTGVLALITWPFISRFELFKILFISTMAFVYTTPWDNYIIFNNAWMYSNEKVLAIIGYVPLEEYMFFVIQTIMTALWTIVCTRWSPACFHFNFNRNSYRLIRWIPILILMLVTCIGYVICIPGAQTFYLGCILWWSSPVIVFLWYGVGNYFVEKLTSALIAILVPTFYLCWVDQIALKENVWHINEKTSLKIFLAEDLPIEECLFFLITNIIIVLGCFAFDKAYGIADTYTIEFPCRYGMKNDFFFQQFKTFAVAEYTMSSRVVNDIKHCFEVLKKASKSFNLASFVFPPGIRLDLMILYAFCRVTDDMIDNEQENKKKLKLELINKFVDELFADRKSDYEVKTKPHIVPVSWSQYESELSDEEMASFRAISRISYYMPRKPFYELIEGYKWDLERKKVQTEDDLLLYSSYVAGSVGTLCVYVILYRTGGQKSDQKQHDYVIEKARQMGRVLQIVNISRDIVTDSETLGRCYVPSEYMADENEEMKILCEKKTPWELGNKKLKKYAARMIHLANRHQAESLGGIKSLPYEARGPILVAINIYQSVATAVEDSPTYPKRASLNVWSKILVGITSLYFKTLKYCTLSNCRFNY
>P. caryaecaulis
MLTYISVHLIYTLSVTGVLALITWPFISRFELFKIIFISTMAFVYTTPWDNYIIFNDAWMYSNEKILAVIGYVPLEEYMFFVIQTVMTALWTIVCTRWSPACFHFNFNRNSYRLIRWIPILMLTVVACIGYVICIPGTQTFYLGCILWWSSPVIIFLWYGAGNYLVGKLTTALIAILLPTLYLCWVDQIALKENVWHINKKTSLKIFLAEDLPLEECLFFLITNTIIVLGCFAFDKAYGIADTYTIEFPCRYGMKSDYILQQFKTFTVAEYTMSSQVVSDIKHCFEVLRKASKSFNLASFVFPPGIRLDLMILYAFCRVTDDMIDNEQEDNKKLMNLELIKKFVDELFADRKSDYEVKAKPHIEPISWSQYESVLSEKEMASFRAISRISYYMPRKPFYELIEGYKWDLGKRKVQTEDDLLLYSSYVAGSVGTLCVYVILYRTGGQNLDQKQHEYVIEKARQMGRVLQIVNISRDIVTDSETLGRCYVPSEYMTDDDEEIKILCEKKTPWELGNKKLKKYAARMIRLANRHQAESLGGIKSLPYEARGPVLVATNIYQSVAYAVENSPTYPKRASLNVWSKILVGITSLYFKTLKYCTLSNCLFNY
>P. quercus
MLTYISVHLIYTLSVTGVLALVTWPFISRFELFKIIFISTMAFVYTTPWDNYIIFNNAWMYSNEKVLAVIGYVPLEEYMFFVIQTVMTALWTIVCTRWSPACFHFNFNRKSYRLIRWIPILILILVMCIGYFISIPGTQTFYLGCILWWSSPVIMFLWYGAGNYLVEKLTTALIAILLPTLYLCWVDQIALKENIWHINEKTSLKIFLAEDLPFEECLFFLITNIIIVLGCFAFDKAYGIADTYTIEFPCRYGMKNDFFFQQFKTFAVAEYTMSSRVVNDIKHCFEVLKKASKSFNLASFVFPPGIRLDLMILYAFCRVTDDMIDNEHEDRKKFKLELINKFVDELFADRKSDYEVKTKPHIESISWSQYESELSKEEIASFRAISRISYYMPRKPFYELIEGYKWDIEGRKVQTEDDLLLYSSYVAGSVGTLCVYVILYRIGGQKLDQKQHEYVIEKARQMGRVLQIVNISRDIVTDSETLGRCYVPSEYMADEDEEIQILCEKKTPWELGNRKLKKYAARMIHLANRHQAESLGGIKSLPYEARGPVLVATNIYQSVATAVEDSPTYPKRASLNVWSKILVGITSLYFKTLKYCPLSNCMFNY
>Daktulosphaira vitifoliae
MLTYIDVHLIYTLSVIVVLTLITWPFISRFELFKIIFISTMAFVYTTPWDNYIIFNNAWIYSNEKILAVIGYVPLEEYMFFVIQTIMTALWTVVCTRWSPACFNFNFNQNSYRLIRWIPIMILMLVTIIGYIISIPGTQTFYLGCILWWSCPVIMFLWYGVGNYLVKKLTTSLIAILVPTLYLCWVDQIALKENVWHINEKTSLKIFLAEDLPFEECLFFLITNIIIVLGCFAFDKAYGVTDTYTIEFPCRFGVNSDYILQQYKNFAVSEYTMSSQVVSDIKQCFEVLKKASKSFNLASFVFPTGIRLDLMILYAFCRVTDDMIDNEQENKKKLKLKLITKFVDELFAGRKSDYEVETKPYIVPICWSQYESELSDEEMACFRAISRISFYMPRKPFYELIEGYKWDMEGKKVKNEDDLLLYSSYVAGSVGTLCVYIILYKTGDQKLDQKQHEYVIEKAKQMGRVLQIVNISRDIVTDSETLGRCYVPSEYMDDEDEEIKILCEKKTPWELGNKKLKKYAARMIQLANRHRAESLRGIKSLPYEARGPILVATNIYQSVATAVEDSPTYPKRASLNVWNKILVTITSLYFKTLKYCTLSKCRFNY
>Mayetiola destructor Mdes009996
MLTYMQVHLYYTLPPTIILYLLMRPLIGSYDKIKIFALCTFALIYTTPWDNYIIYHKAWWYRKDAVIGTIGYVPIEEYLFFIIQTIFTSFWSSLCMRWTLNSLYLKTGDRFNFYFNRYAIISILLILMGTGWAYAIPATKTFYLGCIAWWTLFVVILIWYVAHSYVTKRYRGILISIVVPSIYLCYVDLIALRAHVWHINEATSLEIFLIDDLPIEEITFFFVTNTIISIGAAAFDKSKAVIDTYCREPYALGSNIGPFQRFWGYMKIMSQGFVCNEQNLDPTVIEDLKTCIMVLDKASKSFSLAANCFSSDIKQDLTILYAFCRVTDDMVDNENDIDLKKERVRIIQEFLNQLFANRHITSDYCWINVNDSAEAVVDWKYFENNLTHDQLASFRAIARISYYMPQEPFYELVEGYKWDIDGRPVLDENDLIEYSKYVASSVATLCAFVFCHKSYQWPDNMGPKSRCMLENARKMGLVLQICNIARDIIIDSETLGRCYVPNNYFEDAELNYLTIERTPNKIPNSKLKIFAEKMLDIADKLADESTFAINLLPCECQRAVLSALEIYQGIEVNISVKIVIFIMAPTPSPISETTDSKEKPNNNSNDDFDIDAFDEKQPSKKRSQLVRTSSVKSLSTRSSTSSIQSTTSNTSQSSKVKGRKKKSLKLQKGKLLNGTEEQSPVHVDQKAMGQSQSQTETITGEKSDEKNQLETTDIVTFISDSSSDDRKNTGKNIILGENFNNSRVVLTRVDELTVPSCSDNMKTKNSKRKTPEDGFGENKVIAKRPAMSRKSIKSSPLQTEMTSSNTVEHLSIVESTPLSLDIDDNDAFLTAMNDLKSVDCDLEESLFTDLERFDRLPLTADEETGFSVFEPCENPTQNVEMIEQDYQGTSNMVSSSEAAKPSDGHPDEWISESDPESDDGHESDEKANKQNGQSQIEVAETNRGSPLFDQFENDDDQSDEDVLSIFGNDDGDPLLEAEITENTQSKRQMQVPKWKNHTEKSNQVPKLILGPNLTKGTLVRLKSPRTISQPSTPTSSIIIRDFATQKVSVGNFTRQITNNLPLTPSSRDPREQKRLMLAENQNAMHSGQLSADLHMSQPSTSNAMQPPTALPPRKSVKERLGRIGTNGPVSRKINTDKEKRIIPDLMSVNPFATPLNKPIENKMSKMPNLQAFLPRDEPQGETLPELEVDNIPISPKVPELPEILRVNIREALLLPDFYQSPECYRPVFGYLFEKVCRPFMNDDCKLNPNQCEFDHRLPDVESFGNSIEKMLTDDIVETYKTFMLRIPKLFDTYFQVLATYFAKKKRCDVLKQMIIDCNARFKQHFFPHIVKCFMEMGNSYPKALAELIQTMKIRTVKTSHEIVKMILDGRNTNIKSFVKTLYAISKQKAYKYSIDHANRLLRIFDGTKNQVLAMVIFEILEDSNMAKLLDEEYLKKFAEYANTNKAIVRSENGLID
>Tetranychus urticae XP_015788964.1
MWTYLDVHLYLTLPIIALEYSLLRPFLNVHEFIKIAFICSNAMIYTVPWDNYIVYNEAWSYPIDRVLGVIGWVPYEEYAFFIIQTVLTSFWTILWMRWSIPCLHLNFNRFTFNCARWLPMIALISLTYLGFNLGTPGSKTFYMGALLWWICPVICFLWFGAGNYFLSQWKFSLTSFIVPSIYLCWVDTFSLRQGIWHINEATSLEWFVVPDLPIEEATFFTVVNLLIVLANCAFDKSKCLLDLYPDLFPVSPSLTINSLPNYFKQTFLAFIASEPDLPKQRLDDFKVCLNVLSRSSKSFTAAASTFHSGIRIDLSILYGYARVTDDMIDNQQGTQARQEKLSIINKFLDQLFASRPKNKWTYDVPTKMDPTEKVTINWNEFEHLLSDEELAAFRSLTHIVYYLPSEPFYELSRGYAWDIEGKKVETEADLLEYSSYVASSIGILCTFVMCYKSGKFPNGVTKEHISMIERAKEMGQVLQIVNIARDIVTDSQTLGRCYVPSNYMDSPEKELKLLKDDRNPWALGEDKLKRYALQMLNLADDYARTALNGIALLPSEVQAPVLVTTEIYRMIGVQIASQSGYLERVYVSKVKKLMIALTCMYAKFIRIQKKFSFHEKSN

Fungi
>Phycomyces blakesleeanus XP_018294563.1
MLTYMEVHLYFTLPVLALLAFLYKPFFTTKDRFKYIFLCTVAFATASPWDNYIVYHKAWSYCPECVTAVIGYVPLEEYMFFIIMTLITVTFTSLTMRWTLPSFFIRPETPVFQSVCVRYIPIVGFLTIAAKAWASSIPDSHPFYGACILWYVCPVLALLWIGSGEYMLRRWKAVLFSIAVPTIFLCWVDQYAIARGTWDISRRTSTGIMVLPSLPLEEFLFFLLIDTVLVFASCATDRAHAIVHIYITPMNHNKVSTWYMDFFYLCWAFLQTDQALSGETLSDLDATWRILREASASFYTASSVFSFEARQDLGVLYGFCRATDDLADNNDVSVPDRKKQLELVRGFVRQMFDSKHGHPDIDWTQYSGSIPDSFIAAFRSFTRLRDVLEIKAVEELLDGYTFDLEQREVKNEDDLVYYSACVASSVGEMCTRVLMASEPGGNRTMLKWTVERARDMGLALQLTNIARDIVTDSKQLGRSYVPRDWLTSQESALLKAGKARELGDERLRQIALKMVYTADDLNLMASRAIDYLPPSSRCGVRAACNVYTAIGVSLHKANGYPDRAHLTKLERMKVTFRCVYGFRKGHQGVQGDRGKSQAFTVI
>Mucor circinelloides EPB83040.1
MLLTYMEVHLYYTLPMLGVLSWLSRPYYTSTDSLKFKFLSLVAFTTASVWDNYIVYHKAWSYCPTCVTAVIGYVPLEEYMFFIIMTLLTVAFTNLVMRWHLHSFFIKPETSVMQSVLVRFVPITALLIIAYKAWHLAVPGKPLFYGSCILWYACPVLALLWFGAGEYMLRRPLAVITSIALPTLFLCWVDVVAIGAGTWDISLATSTGKFVVPHLPVEEFMFFALINTVLVFGTCAIDRTMAILHLFKKKSPYQRQYQREKTFVHQILEMTWAFCLPDQVLNNETFHDLSVSWDILRKASKSFYTASAVFPGDVRQELGVLYAFCRATDDLCDNEDVPVQKRKDQLSTTHQFVSDLFSQKSSAPTAIDWDFYNDQLPASCISAFKSFTRLRHVLEADAIKELLNGYKWDLERRSIMNQEDLRYYSACVASSVGEMCTRIILARSDKAYSQQETQWIIQRAREMGLVLQYTNIARDIVTDSKELGRCYLPQDWLTEKEIGLIQNGRAREIGEARLLSLSHRLVYQADELMVVANKGIDRLPSHCQGGVRAACNVYASIGTKLKSYKQHYPSRAHVGNSKRVQIALLSVYNLYTAPIAIKQGRQGKMRNLNTI
>Rhizopus microsporus CEI93203.1
MLTYMEVHLYYTLPVLGILFWLLRPFDSKEDRFKYQFLACIAFFTASVWDNYIVYHKAWSYCPTCVVAVIGYVPLEEYMFFIIMTFMTVSFTNLVMRWYLPSTFIRPQTPLIQTWFVRGVPIIVLMTIAYKAWKLAVPAKPLFYGACILWYVCPVLAILWYGSGEYMLQRPLSVILSITLPTLYLCWVDKIAIAAGTWHISLRTSTGKFVSSDLPLEEFMFFTLINTVLVFATCTIDRAQAVAQLFNKYPQNTVDQLKMLLWAYLVPDQMLNPQVINDLSVTWDILKRASKSFHTASVVFNYAVRQDLSVLYGFCRATDDLCDDESVPGEHRKHQLQATRQFVKTMYAEKKLTEAHYSQLPATCVPAFRAFATHLRHIVSEESVYELLDGYRWDLEKKSVKDEDDLAYYSACVASSVGEMCTRIIAHHGQCSLSSDTIQLARQMGLVLQYINIARDIVTDSQGLRRCYLPQNWLTQQEIQNLQLGQPRELSDCRLRQISLKLVSKAELMMKQAEVGIDDLPYCQGGLRAACQVYAGIGRCLKMSSGYPNRAYLKKKERIKIVLKSIYL
>Kalmanozyma brasiliensis XP_016292024.1
MTKLYQPNQDWPACTLSYRHFHLLWTLPLCAVLFLIARPFLTKLDRAKLILLPIIAFVWTTPWDNLIVMNRAWFYHRHCIWFTIGYVPIEEYFFFIIQSLISTLWCTLLTRWTLPSLYIAPTSSSRQKLATPALVACLLCFVLGLKVAVPETHSYYFGMISWWASLPLALLLWGSVDFVRNMGIRAGLLPFAFSVLVPTVYLWASDVYALRRGTWHINEATSLNIFPIPDLPLEEMLFFLVTNLILVSACFTFDRCVAICRQSAPIDAPPLSPSYLPLGSLATYSKLWSAFVSSDHQAAQTAVTSASVAPHDLSASLKVLRAASKSFNAASLLLPWDLRTDLGCLYAFCRVADDLVDDEAEGLDAKTRNLHIIRSIVDSIYTDSKLGRKQAEDAPVSERISLMLASAALSDKIKQDICAAAASIAPLARYIPKRLWYEMLDGYGTDLRFEHPDADKRTRLRSMDDLVEYSQCVAGVVGEMCTRVILGRCGLLVPLDLQVDRRIALQTTKATEQESRPLDLTQPADLHTLLYEARRMGVSLQLVNIARDIVPDSVELRRCYLPSDMFDKDDADMHEALLNGDLNTSKTQSKGLVQPAEVRKYALRLLQISRRLYDQSYPALGQIPNRPARAGLKAACSVYAAIGTKIEAQSEAEIALGTRARMSNTDRILRAISAVYFGV
>Kwoniella dejecticola XP_018263642.1
MTFTYMQIHLYFIIPPIFLLWSIYRPLIGRREVIKLLWLGFMATIWTTPWDNYILSQDGWSYPPGSIIGKLGYVPIEEHIFFILQPILIILLHLIITHGRLLPFDTLSRRPLASLFWIGISLLGLRLVLQTHLYAPLDYGLKQKMFYLGWILVWINPVIAFLTYLGARLTKADWATVILGTSWLWVVDTIALRSGSWSISPSTTLGVKVWRGLPIEEAIFFFLTTYLIVLSSSLISHIHTLLVLSPNLPPCPPSNPLAHIGLLAKVAFNSPTIDRRILEGLREAEKTLKKGSKSFEIAKLAFGREMRLGLVVIYAWCRVTDNLIDDPFPTISEQDSSSLDQARSKILEAIRKHLITTYRLADIYPAQNHPEPSSNSGSELDEILDEIPNLTPSDRTAFHLFSLIIPRLIPIYPFLELCDGYSTDLQFPSKPLTTIAEAGSLDISDKLPIRTTEDLLHYADDVAGSIASSICYLAWSVLDSDLDRYPSSNTTVPVKNYTFADDLHDKTKSQSSARSMRGIRSEGGVAKTGEARQRKQLRVIQSAREMGRSLQLVNISRDIIKDALISRLYIPISYFDSPQSIISILFPSSPDSGSASSTTTKPHTESDHSGYIDRLLSLADSMRDNSLSAIEDLPNISKSGIRTMIISYYEIAHAIRSSEGAITERGIKVGKWTRMRKAVKAFWLG
>Rhodotorula toruloides XP_016275546.1
MGGLDYWLVHLRWTIPPALVLWSTFRKLRTRRDVYKTLFLVAIAVTATIPWDSYLIRHRIWSYPESSVVGPTLFAIPYEEIFFFFVQTYITATVYALFSRPVVHAVLLPRKPSDGRAARYIGTAAFLGIFALAWAKLEEGGEGTYLALIVGWVAPFLALLWFIASNHLLAMPRWAVGLPILLPTLYLWECDARALQRGTWVIEKGTKLGLAFRGLEIEEAVFFLLTNVMIVFGLVACDYCLAVHDLRSYDTRTSSVFPPLRDFLPILLNSPDAAQRQRIEDLQAAIDILSVHSKSFSTASQVFEGRLRLDLLSLYAWCRVCDDLIDNASTVAAAESNIDMISGCLDLLYPPSASTPTSLPVRVSNKQIEAALPGLSEPERGAFHLLRLLPIARPPLDELLDGFRTDLSFLALSDSKGAKTNGAANGNGNGKSSISAELPIKTDSDLLVYANNVASSVADLCVQLVWAHCTPYSRTPAQSVPRDPILSEAENAHVLAAAREMGQALQLVNIARDVPADLKIGRIYLPGRALDTPVPELTSDRRALLARANEMAAHSKDAIEKLPQEARGGIRAACLVYLSIGDAVGKALDEGRVMERARVSKGARARKAWQAL
>Pestalotiopsis fici XP_007836632.1
MAYDYAFVHLKYTIPLAGLLTFVLKPLLTRLDLYKTLALIIIAFTATLPWDSYLIHHGVWTYPPDAIVGLRLFAVPAEELFFFVIQTYITSMIYILFNKPILHGQYLTNEHDVSSVVRTIRVAGQAFLAGCTAIGAYLVAKGGEGTYLGLILVWACPFALLTWTFSGYFLIKLPLISVATPILLPTVYLWVVDELALGRGTWSIESGTKLGWCLFGSLELEEAVFFFATNSLIVFGLVAFDRGMAVLNMFPDLFPRVPTTPSPVLLLKGVLADRSKYDMDRVRGLREAVVTLRRKSRSFYLASSVFPGRVRIDLVLLYSFCRVADDLVDDARTEAEALEWIEKLTRYLDLVYASKTPVSPADDPHVLKYIKNNFHESDQSALRLLPAKLLPSEPLYELLEGFKMDLTFAHTGGKGEPHLPENFPIKNEQDLELYAARVASTVGELCLWLAFHHGETRLPGDKEAILVLAAKTMGHALQYVNIARDIAVDAEMERVYLPTNWLKEEDVTPRDIIKAPRQAVVEKLRERLLDLAFKEYARSRKDMEMLPSDIRGPLIVAVESYMEIGRVLREKKAVQSTKNAKRATVPRSRRLWVAWKNLASQ
>Marssonina brunnea XP_007288548.1
MGFEYALVHLKYTIPPGIALTFVYWPFLHRIDLYKVAFLVSIAVVSTIPWDSYLIRRKVWTYPPHVIVGPTLYSIPAEEVFFFIIQTYNTSLLYLLLSKFVFHPSYLGPRNKTGSNVSWNLGHLAIAILIVAGGALVWRGNGGTYLGLILVWAGPFALLLWSLSSRFLLDLPYTSTLAPIAIPTFYLWIVDTLALKRGTWTIESGTKLGVHLWDGLEIEEAVFFLATNTLVVFGMVAFDHALAILLTFPRLFPTVPELPSPFMLVKALLTNETEYDMERVIGIQQAVERLKKKSRSFYLASSAFSGRLRIDLIILYSFCRVSDDLVDNASSEVEARQWIVKLTHYLDRAYVSKEAKIVQKQPSLHSYITENFPESAQRTLRLLSTHLLSFGPLYDLLEGFKTDLKFPEKDSSKADRKFPIEDERDLDVYAARVAGTVAELCLELVFFHSYNKTTPAQQDHLVRAGSRMGIALQYINISRDIATDAAMGRVYLPTSWLRADGLSPEDIVKTPDRPEIEALRGRLLEKAFSVYREAIGAISQLPVDARAPMRVAVESYMEIGRVLSEKEYRAKEGKATVPKLRRLRVAWSALNGG

Bacteria
>Salisaeta longa
MTYWQFHVVFLLPPIALLALTLPASLNGVSARRRRWALPTICLIAFCYTTPWDNYLVYRNVWGYGPERVLATIGYVPVEEYAFFILQPILTGLFLYHWLARWTTDWQPQRPIDHHPGPRWVGAAVWGLLSIAGWALIAWSDPSGLYMGLILGWACPVIAGMWLYGGSVLWAHRRIIAYTVGLPTLYLWIADTTAIGLNIWYINDQYTLGVDLLGVLPIEEATFFLMTNILVVQGTLLFLIDLPEALTKRHRVLSSNAMDVAASTHSEDVEAPDGDPDAYIWNAFHHHSRTFSMAARLLPPSRQLPIATLYLFCRRVDTLADERVLDVGAEQALREVAALEDRLDRTLAGHPPEALLWQRLADVHARYGLQRAPMDELIAGARFDLEGRTVETLDDLVHYSNLVGGSVGAMMLPFLCVGQDHEPLDAPARTLGIAMQITNITRDVGEDLRMRERVYLPRAWMDEAGVTVDDLRAGRVTPAYRGLMERVMEAAEERYTEGMAAIDALPWKVRLGIGSAARMYREIMNEVRRNGYDNLTERAYVSWPRKLGRVAVDTYARRKAALKDA
>Rhodothermaceae bacterium
MTYLTFLLVFLIPPIVLLAVTQPRPLAGVGGWRGRWSIPLVCVIAMLYTTPWDNYLVYRQVWWYGADRVLATIGYVPVEEYLFFLLQPIMTGLLLYQFLARSPHVERLGPARGTAMAGTVFYVVLTAVGCWLLLAGGDQGLYMGLILAWAGPPLAGLWYYGAPIYHAHRRSFAGAVTLATFYLWVADRTAINLGIWDISDRFSFDIDPLGLPVEEATFFLVTNLLVVQGTLLFLFGHLLPSRTSRLPSMDTTPLTRAEQDRHLWSAFRFHSRTFSLAACFLPRPVRMPVATLYLFCRMVDSIADHRIREVGAAAALDELHALRRDLDATLHGTPPAELLWERLAEVHAAFPLDPAPLYELIDGATWDLEGRTVETEADLVTYANLVGGCVGAMMLPFLVEPGTDPRSLDGPARALGIAMQITNILRDVGEDRRELGRVYLPMAWLRERGWDASILDAAEPPAGYAALMERAMALAERYYREGIAGIDRLPAGVRTGIRAAARMYREVLNEVRARGYNNLTTRAYVPLRRKLLIVAHDGYARRRHRLRTT
