# Supplementary material for: Phylloxerids share ancestral carotenoid biosynthesis genes of fungal origin with aphids and adelgids
Source: PLoS One. 2017 Oct 11;12(10):e0185484. doi: 10.1371/journal.pone.0185484 (PMC5636080; doi:10.1371/journal.pone.0185484)
Supplement: S5 File — (TXT) [file pone.0185484.s005.txt]

S5. Desaturase proteins used for phylogenetic analysis.

Arthropods
>Ac.pisum XP_001950764.1
MVVKIIIIGAGVGGTAAAARLSKRGFQVEVFEKNAYNGGRCSLIQHKGHRFDQGPSLYLMPKIFEETFEDLGEDIKNHIDLLKCPSNYSVHFHDGETFELTTDISKLSRSLEKYEGSGESTLINFLSYLKETHVHYQRSVKVALKTDFQHWYDFFNPKHIPDVIQLHLLDTVYNRVCKYFKSDYMRKAFSFQTMYLGMSPYDGLAPYSLLQYTEIAEGIWYPKGGFNKVLQSLEQIAVQYGAKFNYKTNVQEIIVDDKGVAKGIKMVNGDVVNSDIVICNADLVYAYNKLLPKTSYANKLGKKELTSSSISFYWSMKTIVPQLKVHNIFLAEKYKESFDQIFKDHTLPDEPSFYVNVPSRIDPSAAPEGKDTIVVLVPVGHISNVPNIDFDKLVERAREQVIDTIEKRLKISNFRSMIDHEIVNDPRTWQNEFNLWKGSILGLSHSLFQVLWFRPSLKCKIFENLYFVGASAQPGTGVPIVLCGAKMLEKQLCDRFLDSKVEISIWSKCVSFLIGLLALLIFWFFFRF
>Ac.pisum XP_001946689.2
MVVKIIIIGAGVGGTAAAARLSKKGFQVEIYEKNAYNGGRCSLIYQNGHRFDQGPSLYLMPKIFEEIFEDLGEDIKNHIDLLKCPSNYSVHFHDGETFELTTDISKLSRSLEKYEGYGESTLINFLRYLKETHVHYQRSVKVALKTDFQHWYDFFNPKFLPDVIQLHLLDTVYNRVCKYFKSDYMRKAFSFQTMYLGMSPYDGLAAYSLLQYTEIAEGIWYPKGGFHKVLESLENIAVQHGAKFNYNADVQEIIVDDKGVAKGIKMVNGDVVNSDIVICNADLVYAYNKLLPKTSYADKLGKKELTSSSISFYWSMKTIVSQLKVHNIFLAEKYKESFDQIFKDHTLPDEPSFYVNVPSRIDPTAAPEGKDTIVVLVPVGHISNVPNIDFDQHVKTAREHVIDTIEKRLKISNFRSMIDHEIVNDPRTWQNNFNLWKGSILGLSHSLFQVLWFRPSMKCKIFENLYFVGASVQPGTGVPIVLCGTKLLEKQLCDRFLDSKVTKSSWSMCVSFLIGIIVLLIFCTLF
>Ac.pisum NP_001171302.1
MVVKIIIIGSGVGGTAVAARLSKKGFQVEIYEKNSYNGGRCSLIYQNGHRFDQGPSLYLMPKIFEETFEDLGEDIKNHIELLKCPTNYSVHFHDGETFELTTDISKLSRSLEKYEGSGESTLINFLNYLKLTHLYYRKSVKKALQTDFQHWYDFFNPRHIPDVIQLHLLDTVYNKVSKYFKSDYMRKAFSFQTMYLGMSPYDGLALYSLLQYTEIAEGIWYPKGGYHKVLEILEKIAVQHGAKFNYNADVQEIIIDDKGVAKGIKLVNGDVVNSDIVICNADLTYAYNKLLPKTSYAEKLDKKEHTSSSISFYWSMNTIVSQLNVHNIFLAEKYKESFDQIFKDHTLPDDPSFYVNVPSRIDPTAAPEGKDSIVVLVPVGHLSNEPNIDFDKLVNKAREQVIDTIEKRLKISNFRSMIDHEKVNDPRTWRNEFNLWKGSILGLSHTFLQVVWFRPSLKCNIFKNLYFVGASAHPGTGVPVVLCGAKLLENQLCDRFLKSKAKLSLWSKCVSFLISLLTLLFLWISLFFNKT
>Ac.pisum XP_001943225.2
MAIKIIIIGSGVGGTAAAARLSKKGFQVEVYEKNSYNGGRCSIIRHNGHRFDQGPSLYLMPKIFEETFKDLGEDIKDHIEILQCKINYYINFHDGQQFQHSCNLSKLQRSLENFEGEGEETLLRFFDFLKETHVHYRKSIELAMRTDFQNWYDFFNIKHIPTLLNLHLHSSVYTRACKYFKSDYMRKAFTFQTMYMGMSPYDGLAPYNLLQYTEIAEGIWYPKGGFHSVLESLEKIAVKHGAKFNYNSDVQEIITDENGVAKGIKLQNGNVINSDIVICNADAVYAYNKLLPKTSYAEKLGKKKLTSSSISFYWSINQVIPQMSVHNIFLSEQYKPSFDQIFEDHSLPDEPSFYVNVPSHIDPTAAPEGKDTFVILVPVGHISDRTDIDFDDLVKRAREHVINSIEKRLKISNFRSMIEHEMVNDPRTWQSEFNLWKGSVLGLSHSFFQVAYFRPSLKCKIFENLYFVGASVQPGTGVPVVLCGAKLLEKQLCARFLEGKVEMNTWSKYVSFLIGLLVLLIFWFFFRF
>My. persicae 134410 
MIVVEKMVVKIIIIGAGVGGTAAAARLSKKGFQVEIYEKNAYNGGRCSLIYQNGHRFDQGPSLYLMPKIFEETFEDLGEDIKNHIDLLKCPSNYSVHFHDGETFELTTDLSKLSRSLEKYEGNGESTLINFLGYLKETHVHYQRSVKVALKTDFQHWYDFFNPKHIPDVIQLHLLDTVYNRVCKYFKSDYMRKAFSFQTMYLGMSPYDGLAPYSLLQYTEIAEGIWYPKGGFNTVLQSLEKIAVQYGAKFNYNTDVQEIIVDDKGVAKGIKLVNGDVVNSDIVICNADLVYAYNKLLPKTSYAEKLGKKELTSSSISFYWSMKTVVSELKVHNIFLAEKYKQSFDQIFKDHTLPDEPSFYVNVPSRIDPTAAPEGKDTVVVLVPVGHISNVPNIDFDQLVKRAREQVIDTIEKRLKISNFRSLIDHEIVNDPRTWQNEFNLWKGSILGLSHSLFQVLWFRPSLKCKIFENLYFVGASAQPGTGVPIVLCGAKMLEKQLCDRFLDGKVEISIWSKCVSFLIGLLALLIFWFFFRF
>My. persicae 134480
MVVKIIIIGAGVGGTAAAARLSKKGFQVEIYEKNSYNGGRCSLIYQNGHRFDQGPSLYLMPKIFEETLEDLGEDIKNHIELLKCSTNYNVHFHDGETFELTTDISKLSRSLEKYEGSDESTLINFLSYLKETHIHYQRGVKVALKTDFQHWYDLFNPKYIPDIIQLHLLDTVYNRVCKYFKSDYMRKAFSFQTMYLGMSPYSGLAAYSLLQYTEIAEGIWYPKGGFNTVLQSLENIAVKHGAKFHYNADVQKIIVDDKGVAKGIKLVNGDVVNSDIVICNADLVYAYNKLLPKTSYAKKLGKKELTSSSISFYWSMKTIVPQLKEHNIFLAEKYKQSFDQIFKDHTLPDEPSFYVNVPSRIDPTAAPEGKDTVVVLVPVGHITNVSNIDFDQLVKKARENVIDTMEKRLKISNFRNLIDHEIVNDPRTWQNKFNLWKGSILGLSHSLFQVLWFRPSLKCKIFENLYFVGASVQPGTGVPIVLCGAKLLEKQLCDRFSENTVKLKSYSKSFSLLISILAILFFCFVSEF
>My. persicae 203460 
MVIKIIIIGAGVGGTAAAARLSKKGFQVEIYEKNSYNGGRCSLIYQNGHRFDQGPSFYLMPKIFDETFEDLGEDIKNHIELLKCPTNYNVHFHDGETFELTTDISKLSRSLEKYEGGGEATLTNFLTYLKQTHVYYQKSVKKALQTDFQHWYDFFNPKHIPDVIQLHLFDTVYNKVCEYFKSDYMRKAFSFQTMYLGMSPYDGLALYSLLQYSELTEGIWYPKGGYNKVLQCLEKIAVQYGAKFNYNADVEKIIVDDKGVAKGIKLVNGDIVNSDIVICNADLTYAYNKLLPKTSYAEKLGKKEHTSSSISFYWSMNTIVPELNIHNIFLAEKYKESFDQIFKDHMLPDDPSFYVNVPSRIDPTAAPEGKDSIVVLVPVGHISNVPNIDFDQLVERAREKVIDTLEKRLKISNFRSLIDHEIVNDPRTWENEFNLWKGSILGLAHTFLQVVWFRPSLKCNIFKNLYFVGASAHPGTGVPVVLCGAKLLENQLCDRFLESKVEVSLFSKFITFLIGLLALLVAWVSSIFHK
>My. persicae 134430
MVVKIIIIGAGVGGTAAAARLSKKGFQVEIYEKNSYNGGRCSLIYQNGHRFDQGPSLYLMPKIFEETFEDLGEDIKNHIELLKCPTNYNVHFHDGETFELTTDISKLSRSLEKYEGGGEATLTNFLTYLKQTHVYYQKSVKKALQTDFQHWYDFFNPRHIPDVIQLHLLDTVYNRVCKYFKSDYMRKAFSFQTMYLGMSPYDGLALYSLLQYTEIAEGIWYPKGGFNKVLQCLEKIAVQYGAKFNYNAYVEKIIVDDKGVAKGIKLVNGDVVNSDIVICNADLTYAYNKLLPKTSYAVKLGKKEHTSSSISFYWSMNTIVPELNVHNIFLAEKYKESFDQIFKDHMLPDDPSFYVNVPSRIDPTAAPEGKDSIIVLVPVGHLSNVPNIDFDRLVNRAREQVIDTLEKRLKISNFRSMIDHEKVNDPRSWQKEFNLWKGSILGLSHTFLQVVWFRPSLKCNIFKNLYFVGASAHPGTGVPVVLCGAKLLENQLCDRFLGSKVQVSLWSKCVTFLIGLLALLFVWVSSIFYK 
>My. persicae 134350
MAIKIIIIGSGVGGTAAAARLSKKGFQVEVYEKNSYNGGRCSIINHNGHRFDQGPSLYLMPKIFEETFKDLGEDLKDHVEILQCQINYCINFHDGQQFQHSCNLSKLQRSLEKFEGEGEDTLLRFFDFLKETHVHYRRSIELAMRTDFQNWYDFFNIKHIPTLLKLHLHSSVYTRACKYFKSDHMRKAFTFQTMYMGMSPYDGLAPYNLLQYTEIAEGIWYPKGGFHSVLESLEKIAVKHGAKFNYNSDVQEIITDDNGVAKGIKLMNGDVINSDIVICNADAVYAYNKLLPKTSFAEKLGKKKLTSSSISFYWSINQVIPQMSVHNIFLSELYKPSFDQIFEDHTLPDEPSFYVNVPSHIDPSAAPEGKDTFVILVPVGHISDRPDIDFDHLVNRAREHVIGAIEKRLNISNFRSMIEHEMVNDPRTWQSEFNLWKGSVLGLSHSFFQIAYFRPSLKCKIFDNLYFVGASVQPGTGVPVVLCGAKLLEKQLCARFLEGKVETNIWSKYVSFLIGLLALLIFWFFFRF
>Ad. tsugae GBJX01018978.1
MVKICIVGAGVGGTATAARLSKKGFQVDVYEKNSYNGGRCSLIKHNGHRFDQGPSLYLMPKIFEETFHDLGEDVYKHIELLKCPSNYNVYFHDGESFELTTDISKLQRSLEKFEGDGEDTFLRLLNFLKETHVHYQRSVKVAMKTDFQNWYSFFHPKHIPDVLKLHLLDTVYNRACKYFKSDYMRRAFTFQTMYLGMSPYDGLAPYNLLQYTELAEGIWYPKGGFHKVIESLEGIAVKHGAKFNYNSDVQEIIVNNKGEAKGIKLSNGQVIDSDIVICNADLVYAYNSLLPKTKYATKLGKQELTSSSISFYWSMNKIVPQLKIHNIFLSDKYKPSFDQIFKDHTLPDEPSFYINVPSRIDPTAAPEGKDTVVVLVPVGHLSDKNIDFDELVNRARSHIIKTIEERLKISNFGSMIEHEMINDPRTWKKEFNLWKGSILGLSHTLFQVLWFRPSIQCKIFKNLYFVGASAQPGTGVPIVLCGARLLEKQICKKFFGEKNCANINKLYVPYILLSFALLFISILYYLL
>Phylloxera caryaefallax
ETFNDLGEDIYSHIELLKCPSNYNVYFHDGESFELTTDLSKLQRSLEKFEGCNENTLLRFLNYMKETHVHYQRSVKVALKTDFQHWYDFFHPKHIPDVLKLHLLDTVYNRACKYFKSDYMRKAFTFQTMYLGMSPYDGLAPYSLLQYTELAEGIWYPKGGFHKVIESLENIAKEHGAKFHYNNDVKEIVINDNGEAKGIKLKNGETVESNIVICNADLVYAYNNLLPKTNYATKLGNKELTSSSISFYWSINQIVPQLKIHNIFLAEKYRPSFDQIFKDHTLPDEPSFYVNVPSRIDPTAAPEGKDTIVVLVPVGHLTDKNIDYDQLINRARVQVIDTIEKRLKIDNFRNMI
>P. subelliptica
LGEDIYDHIELLKCPSNYNVHFHDGESFELTTDLSKLQRSLEKFEGCNENTLLRFLDYMKETHVHYQRSVKVALKMDFQHWYDFFNPKHIPDVLKLHLLDTVYNRACKYFKSDYMRKAFTFQTMYLGMSPYDGLAPYSLLQYTELAEGIWYPKGGFHRVIESLENIAEGYGAKFHYNSDVEEIVINKKGEAKGIKLKNGETVESDIVICNADLVYAYNNLLPITNYASKLGKKELTSSSISFYWSINQIVPQLKMHNIFLAEKYRPSFDQIFKDHTLPDEPSFYVNVPSRLDSSAAPEGKDTIVVLVPVGHLTDKNIDYDQLINRARTQVIDTIEKRLKIDNFRSMIE
>P. caryaemagna
EDIYNHIELLKCPSNYNVHFHDGESFELTTDLSKLQRSLEKFEGCNENTLLRFLDYMKETHVHYQRSVKVALKMDFQHWYDFFNPKHIPDVLKLHLLDTVYNRACKYFKSDYMRKAFTFQTMYLGMSPYDGLAPYSLLQYTELAEGIWYPKGGFHRVIESLENIAKGYGAKFHYNNDVKEIVINNNGEAKGIKLKNGETVESDIVICNADLVYAYNNLLPKTNYASKLGKKELTSSSISFYWSINQIVPQLKMHNIFLAEKYRPSFDQIFKDHTLPDEPSFYVNVPSRLDSTAAPEGKDTIVVLVPVGYLTDKNIDYDQLINRARIQVIDTIEKRLKIDNFRNMIE
>P.foveata
LGEDIYNHIELLKCPTNYNVYFHDGESFELTTDLSKLQRSLEKFEGSNENTLLRFLNYMKETHVHYQRSVKVALKTDFQHWYDFFNPKHIPDVLQLHLLDTVYNRACKYFKSEYMRKAFTFQTMYLGMSPFDGLAPYSLLQYTELAEGIWYPKGGFHKVIESLENIAKEHGAKFHYNNDVKEIVINRNGDAEGIKLKNGETVESDIVICNADLVYAYNNLLPKTNYATKLGKKELTSSSISFYWSINQTVPQLKIHNIFLAEKYKPSFDQIFKDHTLPDEPSFYVNVPSRLDPTAAPEGKDTIVVLVPVGHLTEKNIDYDQLINRARTQVIDTIEKRLKIDNFRNMM
>P.foveola
FNDLEEDIYNHIELLKCPSNYNVYFHDGESFELTTDLCKLQRSLEKFEGCNENTLLRFLDFMKETHVHYQRSVKVALKTNFQHWYDFFHPKHIPDVLQLHLLDTVYNRACKYFKSDYMRKAFTFQTMYLGMSPYDGLAPYSLLQYTELAEGIWYPKGGFHKVIESLENIAKEHGAKFHYNNDIKEIVINSNGEAEGIKLKNGETVESDIVICNADLVYAYNNLLPKTNYATKLGKKELTSSSISFYWSINQIVPQLKIHNIFLAEKYKPSFDQIFKDHTLPDEPSFYVNVPSRLDPTAAPKGKDTIVVLVPVGHITDKNIDYDQLINRARKQVIDTIEKRLKINNFRNMI
>P. caryaevenae
FNDLEEDIYNHIELLKCPSNYNIYFHDGESFELTTDLSKLLRSLEKFEGCNENTLLRFLNYMKETHVHYQRSVKVALKTDFQYWYDFFHPKHIPDILKLHLLDTVYNRACKYFKSDYMRKAFTFQTMYLGMSPYDGLAPYSLLQYTELAEGIWYPKGGFHKVIESLENIAKEHGAKFYYNNDVKEIVINNNGEAKGVKLKNGETIESDIVICNADLVYAYNNLLPKTNYAIKLGKKELTSSSISFYWSINQIVPQLKIHNIFLAEKYRPSFDQIFKDHTLPDEPSFYINVPSRLDPTAAPEGKDTIVVLVPVGHLTDKNIDYDQLINRARTQVIDSIEKRLKIVNFRNMI
>P. caryaecaulis
EDIYNHIELLKCPSNYNVHFHDGESFELTTDLSKLQRSLEKFEGCNENTLLRFLDYMKETHVHYQRSVKVALKMDFQHWYDFFNPKHIPDVLKLHLLDTVYNRACKYFKSDYMRKAFTFQTMYLGMSPYDGLAPYNLLQYTELAEGIWYPKGGFHRVIESLENIAQGYGAKFHYNKDVKEIVINSNGEAKGIKLKNGETVESDIVICNADLVYAYNNLLPKTNYASKLGKKELTSSSISFYWSINQIIPQLKMHNIFLAEKYRPSFDQIFKDHTLPDEPSFYVNVPSRLDSSAAPEGKDTIVVLVPVGHLTDKNIDYDQLINRARTQVIDTIEKRLKIDNFRNMI
>P. quercus
FNDLGEDIYSHIELLKCPSNYNVYFHDGESFELTTDLSKLQRSLEKFEGCNENTLLRFLNYMKETHVHYQRSVKVALKTDFQHWYDFFHPKHIPDVLKLHLLDTVYNRACKYFKSDYMRKAFTFQTMYLGMSPYDGLAPYSLLQYTELAEGIWYPKGGFHKVIESLENIAKEHGAKFHYNNDVEEIVINDNGEAKGIKLKNGETVETDIVICNADLVYAYNNLLPKTNYATKLGKKELTSSSISFYWSINQVVPQLKIHNIFLAEKYRPSFDQIFKDHTLPDEPSFYVNVPSRLDSTAAPEGKDTIVVLVPVGHLTDKNIDYDQLINRARIQVIDTIEKRLKIDNFRNMI
>Daktulosphaira vitifoliae
ETFNDLGEDIYNHIELLKCTSNYNVYFHDGETFELTTDMSKLQRSLEKFEGSEENTLLRFLNYLKETHIHYQRSVKVALKTDFQHWYNFFHPKHIPDVLKLHLFDTVYNRACKYFKSDYMRKAFTFQTMYLGMSPYDGLAPYNLLQYTELVEGIWYPKGGFHKVIESLENIAKELGAKFYYNNDVKEIVINNNGEAKGIKFKNGEVVDSDIVICNADLVYAYNNLLPKTNYAQKLGKKELTSSSISFYWSMNQIIPQLKIHNIFLAEKYRSSFDQIFKDHTLPDEPSFYVNVPSRLDPTAAPEGKDTIVVLVPVGHITDKNIDYDQLISQARTQVINTIEKRLNIPNFKNMI?
>Mayetiola destructor Mdes009995
MSSTRKSVIIVGCGIGGVACGARLARQGFDVTVYEKNAFSGGRLSLIHKNGHRFDQGPSLYLMPKLFEETFNDLGEKISDHLDLVKCPSNYMVHFHDGDRFELSCDLAKMYHQLKKFEGDSEETFLRFMDFLKEVHVHYDRSVTLALKENYANWYDEFQLKHIPALIKLHLWDNVYNRTKRFFKSDKMRKAFTFQTMYIGMSPFDSPAPYNLLQYTEIAEGIWYPLGGFHKVVEQLEKIASKKFDAKFIFNTGIEKIIIDNDVAKGVQLENGDIKYADIVICNADLVYAYNKLLPSTPYGKHLGETGALTASTISFYWGLSQKIPAHQLDTHNIFLANDYKSSFDDIFKRHSLPDDPSFYVNVPSRIDPTAAPDGKETLVVLVPVSHIMPNNENRIDELIKFARSKVIQTLENRLKIDKFEELIETETINDPRTWQNKFNLWKGSALGLSHNIMQVLHFRPSTRSHLFKNLYFVGASAHPGTGVPIVLCGAKLVEKQIMEDTGMIERTDVKTTVFFQYFILVVAIFLFIHLFLQLF
>Mayetiola destructor Mdes003797
MQPIFKLYTNSRRILTQYWHPRSMEFYSVSEYCFIINTFAAVFFANRNEKERAVRKNLLSHTTTLENQVCSLHYLDGYSVFDRICKRTIMKVNRTKSVIIVGCGIGGVALAARLARNGFDVKVYEKNGYSGGRLSLIEQNGFRFDQGPSLYLMPNLFAETFTDLGEKIGDHLDLLQCETNYSIYFGDGDRFKLTCNLANLFEQIKKYEGNSEQTMLRFMDFMKETHVHYERSIAIALKQNYEHWYNEFQLKHVPNVFRLHLWSTVYGSVQKFFRTDKMRQAFSFQTMYIGMSPYDTPALFNLLQYTEIADGVWYPRGGFHKVVEALENIATKKFGVEFKYNVNVNKIIVDEKRVAKGVRFDDGSIDYADIVVCNADLIYAYNHLLPGTAYAKKLSKSAALTSSSISFYWGLKCQVPELDVHNVFLANDYKASYDNVFKRHILSEDPFFYVNVPSRIDSTAAPDGKDSVVVLLPVSHLSPNNVDCMDEWIKIARDRLIRIIEDRLHIENLESLIEYEMINDPRTWETKFNLWKGSILGMSHNIPQVLHYRPSIRCNEFKNLYFVGANAHPGTGVPVILCGAKLVEQQILKDYGFIERGHEDLIIILQYFLFGIVLIIDTKIVKVTKIVILNKIYNTLDVGSNSNIQ
>Tetranychus urticae XP_015788974.1
MNGNSSSSGKRAIVIGAGVGGSAVAARLGKLGFDVTVYEKNDFSGGRCSLIRKNGHRWDQGPSLYLMPKLFEETFADLGEDINDHLELLKCPINYRVYFHDGKLIELSSDIQAVYRQLEKFEGSSEDTLMRFLDFLKESHVHYEHSVQMALKTRFASIWDLFKLKYIPELFRMHLYSTVYKRATKYFKTEHMIKAFTFQSMYMGMSPYDSPGPYSLLQYTEIAEGIWYPKGGFHRVVDKLIEIASNKFGVKFNYSAPVRKINVDGNKKVTGITLESGEVIDADFVVCNADLVFAYNNLLPPTSYGTKLGSKDHTSSSISFYWGLKEKLPKFTVHNVFLAQNYKASFDEIFKGHTLPTQASFYVNVPSRIDPDAAPPGKDTMVILVPTGCMTNEKGADFDGLVARARAQVIETIEKQMGFESFESYIETEIVNDPRTWKEKFNLWNGSILGLTHSIPQVLCFRPSLKSPVFDNLYFVGASTQPGTGVPIVLCGAKLLEDQIVQDKLGKTKQTEKFSFDFIGIFIPLVLLLLFYFVFGNK

Fungi
>Lichtheimia corymbifera CDH50889.1 
MSSTQKHIIVIGAGAGGTATAARLAREGYRVTVVEKNDFNGGRCSLIHHNGHRFDQGPSLYLMPELFKECFRDLDERIEDHLELLRCQNNYKVHFDDGDTIQLSSDLTRMRPEMDRFEGEDGFGRFLQFLKESQVHYDRGTFVAIKRNFASIWDMIKIQYLPDIFRLHLFDMIYSRASKYFKTKKMRMAFTFQTMYMGMSPYDAPAVYSLLQFTEFAEGIWYPRGGFNMVVQKLEMIAKDKGAEFKYSAPVAKINTTERSVTGVTLENGEVIDADAVVCNADLVYAYNRLLPPCSWAQNTLANKKLTSSSISFYWSMKRTIPELDVHNIFLAEAYRESFDEIFKDYTLPSEPSFYVNVPSRIDPSAAPADKDSIIVLVPIGYMRSTEPDQDYPLLVKRARDMVLEVLQRRIKVDMEPLIEHEIVNDPSVWQEKFNLWRGSILGLSHDVSQVLWFRPSTKDSTGRFDNLFFVGASTHPGTGVPIVLAGSKLTATQVCEHFGRKGLKPSKLVEHKRVYEPESGSTLMSNLVTFIISLFVLLFAFFVSFPTSSVYPTPAAFINACLPSTFRVVMAADIE
>Rhizopus microsporus CEI93204.1 
MSKHIVIIGAGVGGTATAARLAREGFRVTVVEKNDFSGGRCSLIHHDGYRFDQGPSLYLMPKLFEDAFADLDERVEDHLELLRCENNYKIHFDDGESIHLTSDLTRMKAEMERVEGPEGFGRFLDFLRETHVHYQKGTWIALKKNFESIWDLIRLEYAPEILRLHLFDKIYRRASLYFKTKRMRMAFTFQTMYMGMSPYDAPAVYSLLQYTEFAEGIWYPRGGFNQVVQKLEFIASQKYRATFRYNAPVAKINVDGGRVSGVTLENGEVIEADAVVCNADLVYAYHKLLPPCSWTTKTLASKKLTSSSISFYWSMNKKISQLDVHNIFLAESYKESFDEIFKQYGLPSEASFYVNVPSRVDPSAAPDGKDSVIVLVPIGHMKSQTGEGEDYADLVNRAREMVLDVIQARLGIKDFASMIEHEIVNDPKTWQAKFNLWRGSILGLSHNVFQVLWFRPSTRDTTNRYCNLFFVGASTHPGTGVPIVLAGSKLTSDQICKHFGKTPLPRKLEYAPQAKDYVEKSHNGPSWLSIFAVIVFLLSLFFAFFPEQSTGHTAASFINSYLPKPFQVEGTSSSFWVA
>Blakeslea trispora AAO46894.1 
MSDQKKHIVVIGAGIGGTATAARLAREGFRVTVVEKNDFSGGRCSFIHHDGHRFDQGPSLYLMPKLFEDAFADLDERIGDHLDLLRCDNNYKVHFDDGDAVQLSSDLTKMKGELDRIEGPLGFGRFLDFMKETHVHYEQGTFIAIKRNFETIWDLIRLQYVPEIFRLHLFGKIYDRASKYFQTKKMRMAFTFQTMYMGMSPYDAPAVYSLLQYTEFAEGIWYPRGGFNMVVQKLESIASKKYGAEFRYQSPVAKINTVDKDKRVTGVTLESGEVIEADAVVCNADLVYAYHHLLPPCNWTKKTLASKKLTSSSISFYWSMSTKVPQLDVHNIFLAEAYKESFDEIFNDFGLPSEASFYVNVPSRIDESAAPPNKDSIIVLVPIGHMKSKTGNSAEENYPELVNRARKMVLEVIERRLGVNNFANLIEHEEVNDPSVWQSKFNLWRGSILGLSHDVFQVLWFRPSTKDSTNRYDNLFFVGASTHPGTGVPIVLAGSKLTSDQVCKSFGQNPLPRKLQDSQKKYAPEQTSKTESHWIYYCLACYFVTFLFFYFFPRDDTTTPASFINQLLPNVFQVQNSNDIRI
>Phycomyces blakesleeanus XP_018294564.1 
MAPPKHVIIIGAGAGGTATAARLAREGIKVTVVEKNNFGGGRCSLINHNGHRFDQGPSLYLMPKLFEEAFEALDEKIEDHVELLRCHNNYKVHFDDGDKIQLSSDLSRMKPEMERIEGPDGFLRFLDFMKESHTHYEGGVEMAIKQNFETIWKLIRLQYVPALFRLHIFDFVYSRAAKYFKTKKMRMAFTFQSMYMGMSPYDSPAVYNLLQYTEFAEGIWYPKGGFNTVIQKLENIATEKFGARFIYEAPVAKINTDDKGKKVTGVTLQSGEVIEADAVVCNADLVYAYHNLLPPCRWTTNTLAEKKLTSSSISFYWSLKRVVPELDVHNIFLAEAFKESFDEIFTDHKMPSELSFYVNLPSRIDPTAAPPGKDSMIVLVPIGHMKSKTNEAEDYTMIVKRARKMVLEVLERRLGLTNFIDLVEHEEVNDPSIWQKKFNLWRGSILGLSHDVLQVLWFRPSTQDSTGRYKNLFFVGASTHPGTGVPIVLAGSKLTSDQVCDHFGVKVRPSAITSSKRTYAPEDSKSFIWDIIWFLLIALFAATLVLFIAFPQYSEVNQTAASYINNLLPAAFRVPVANLSLTS
>Mucor circinelloides CAB40843.1 
MSKKHIVIIGAGVGGTATAARLAREGFKVTVVEKNDFGGGRCSLIHHQGHRFDQGPSLYLMPKYFEDAFADLDERIQDHLELLRCDNNYKVHFDDGESIQLSSDLTRMKAELDRVEGPLGFGRFLDFMKETHIHYESGTLIALKKNFESIWDLIRIKYAPEIFRLHLFGKIYDRASKYFKTKKMRMAFTFQTMYMGMSPYDAPAVYSLLQYTEFAEGIWYPRGGFNMVVQKLEAIAKQKYDAEFIYNAPVAKINTDDATKQVTGVTLENGHIIDADAVVCNADLVYAYHNLLPPCRWTQNTLASKKLTSSSISFYWSMSTKVPQLDVHNIFLAEAYQESFDEIFKDFGLPSEASFYVNVPSRIDPSAAPDGKDSVIVLVPIGHMKSKTGDASTENYPAMVDKARKMVLAVIERRLGMSNFADLIEHEQVNDPAVWQSKFNLWRGSILGLSHDVLQVLWFRPSTKDSTGRYDNLFFVGASTHPGTGVPIVLAGSKLTSDQVVKSFGKTPKPRKIEMENTQAPLEEPDAESTFPVWFWLRAAFWVMFMFFYFFPQSNGQTPASFINNLLPEVFRVHNSNVI
>Xylona heveae XP_018186015.1 
MEGPQGQKSAIVVGAGVGGVATAARLAKAGLKVTVVEKNGFTGGRCSLIYYKDYRFDQGPSFLLLPDFFYETFQDLGTSIEDEGVEMLQCPRNYNVSYSDGQFVHLSTDLARMKAEIEKWEGKDGFERYLAYLQEAHRHYELSVKFVLRKNFTSIFSMLRPGFVKAFFDLHVLQSIYTRASKYFWTERLRRAFTFSSMYLGMSPFDAPGTYSLLQYTELAEGIWYPKGGFHKIVDALVNFGKRSGVEFRMSSPVKSILLSADQKQAKGIILESGEELHADIVIANADLVYTYNNLLPSSDYAKSLEKRPASCSSVSFYWALDRCFPELSIHNIFLADDYKDSFDEIFKEQTLPKEPSFYINVPSRIDPTAAPEGKDSVVVLVPVGHLVDDDQHDDSDDAKGRPGLHVRRKQDWEAMISRVRTFILKTLEQRLNISLSEHIVNEYVNSPQDWKERFNLDKGAILGLSHSFFNVLSFRPRTQHPSIKNLHFVGASTHPGTGVPICLAGAKLTSEQVLGRLGIRVPWEVDASVDKVRRNSTLDKVHPAMPGHVISVIVLLLAILSAILWMRV
>Sistotremastrum suecicum KZT39353.1 
MSDKKPGKPLSVVIVGAGVGGVATAARLASAGLKVTVVEKNDFTGGRCSLLYDGGHRFDQGPSLLLLPQLFHNTFADLGTSIKEQQIELVKCEPNYVVHFNDGTHMRLSTDLAVMKHEIEKHEGKEGFERYLGFLQEAHRHYELSVTHVLNRNFTSIFSMLRPSFLRHVLTLHPFESIYWRASKYFVSDRLRRVFTFASMYMGVSPLKAPGTYSLLQYTEFAEGIWYPIGGFHRIVEALVNIGKSRGVDYRLGSSVKEVLNSSDGSARANGVILESGEVISADMVVINADLVYAYNNLLPKSSYAASLQTRKTSCSSISFYWSMDRVIDKLGAHNIFLAKDYEGSFDQIFEDHAMPNEPSFYVNVPSRIDPTAAPPGKDSIVVLVPVGHIQDASDTGIPPQDWDALVSKARSLVLQRMKQDLSLPDIDQWITHEIVNNPMTWKDRFNLDRGAILGIAHDFFNVLSFRPRTKHDSIRNLYFVGASTHPGTGVPICLAGAKITSEQILSELGICPPWTSVPPSRKHVTDLDMRRHRPIFSTSILLLVASILLALLSMFYGQ

Bacteria
>Stigmatella aurantiaca WP_013377647.1 
MGNESGRPTAVVVGAGVGGLAAAARLARQGFAVQLFEKTDGPGGRCNQLKVDGFTWDMGPTIVLMPEVFEETFRALGRRIEDYLTLLRCQTNYRIHFRDGSDVTFTSELCAMGQELERIEPGSFQRYLAFLAQGRVQYRTSLDHLVGRNYSGLMDYFSPGVLAKIFKVRAHRRMYADVSRYFQDERLRAAMTFQTMYLGVSPFASPAVYGLLPFTELGVGIWFPQGGLYAIPLALERVAREEGVRLHYGAPVRRILTEGARATGVELEGGRVVRADVVLCNADLPYVYEKLLDGAPTSLKRKDTLRYTSSGYMLYLGLKRRYEGLGQHTVVFGRDYRGSFDDIFERFRVPEDPSFYLNVPSRMDPSLAPPGKDSLYVLVPVPRQHPGVDWKVEGPRVRAQVFQRLAELGYPDLERDVEVERVFTPDDWASSFNLMHGSAFGLAQNFFQIGPFRPSNQDARVKNLFFVGASTQPGTGLPTVLISARLVVERMLAWAQQSQLPLSPGAPVPAPVGWAS
>Myxococcus hansupus WP_044889279.1
MSASTQGRRVVVVGAGVGGLAAAARLAHQGFDVQLFEKTDGPGGRCNRLQVEGFTWDLGPTIVLMPEVFEETFRAVGRRIEDYLTLLKCDPNYRVHFRDGSDVTFTSELCAMGRELERVEPGSYARYLAFLAQGRVQYRTSLDHLVGRNYAGLRDYLSPRVLARIFQVRAHRRMYGDVSRYFQDDRLRAAMTFQTMYLGVSPYASPAVYGLLPFTELGVGIWFPKGGLYAIPLALEKLAREEGVRIRYGAPVERILTNGGRTQGVRLEGGEVVEADAVLCNADLPYAYEKLLDPQATTLKRKEKLRYTSSGYMLYLGLKRRYPELLHHNVVFGRDYKGSFDDIFERFRVPEDPSFYLNVPTRTDASLAPEGKDSLYVLVPVPHQHPGMDWKEEGPKVRAKVFARLAELGFPSLESDIEVERVFTPDDWAGTFNLAKGSAFGLSQNFTQIGPFRPSNQDARVKNLFFVGASTQPGTGLPTVLISARLVTERLMTWAQAQGVALSPRSASAESLPGVAA
